# Supplementary material for: Addressing pandemic-wide systematic errors in the SARS-CoV-2 phylogeny
Source: Nat Methods. 2026 Feb 9;23(3):653–62. doi: 10.1038/s41592-025-02947-1 (PMC12982125; doi:10.1038/s41592-025-02947-1)
Supplement: Supplementary file 3 — Supplementary Tables 1–14. [file 41592_2025_2947_MOESM3_ESM.xlsx]

## Sheet: Table 1
Platform	INSDC Scheme	Viridian Scheme	Number of samples
Illumina	ARTIC V3	ARTIC V3	947964
Illumina	ARTIC V3	ARTIC V4	4700
Illumina	ARTIC V3	Midnight	263
Illumina	ARTIC V4	ARTIC V3	1295
Illumina	ARTIC V4	ARTIC V4	1386896
Oxford Nanopore	ARTIC V3	Midnight	190
Oxford Nanopore	ARTIC V3	ARTIC V4	516
Oxford Nanopore	ARTIC V3	Varskip	16
Oxford Nanopore	ARTIC V3	ARTIC V3	118373
Oxford Nanopore	ARTIC V4	ARTIC V3	1529
Oxford Nanopore	ARTIC V4	ARTIC V4	1786

## Sheet: Table 2
a) Illumina, ARTIC-ILM
Truth	Called_ref	Called_correct_alt	Called_wrong_alt	Called_N	Called_correct_IUPAC	Called_wrong_IUPAC	Called_wrong_indel	Dropped_amplicon	Called_other	No_call_genome_ends
True_ref	223605041	0	0	0	0	0	0	0	0	416000
SNP_true_alt	0	395799	0	0	0	0	0	0	0	0
SNP_true_mixed	0	0	0	0	0	0	0	0	0	0
Unknown_truth	0	0	0	0	0	0	0	0	0	0
True_indel	0	0	0	0	0	0	0	0	0	0
Dropped_amplicon	4321170	0	0	0	0	0	0	9882506	11484	0
P_True_ref	36898302	0	0	0	0	0	0	0	0	416000
P_SNP_true_alt	0	71839	0	0	0	0	0	0	0	0
P_SNP_true_mixed	0	0	0	0	0	0	0	0	0	0
P_Unknown_truth	0	0	0	0	0	0	0	0	0	0
P_True_indel	0	0	0	0	0	0	0	0	0	0
P_Dropped_amplicon	38430	0	0	0	0	0	0	2007226	203	0
b) Illumina, Viridian
Truth	Called_ref	Called_correct_alt	Called_wrong_alt	Called_N	Called_correct_IUPAC	Called_wrong_IUPAC	Called_wrong_indel	Dropped_amplicon	Called_other	No_call_genome_ends
True_ref	223605041	0	0	0	0	0	0	0	0	416000
SNP_true_alt	0	395795	0	4	0	0	0	0	0	0
SNP_true_mixed	0	0	0	0	0	0	0	0	0	0
Unknown_truth	0	0	0	0	0	0	0	0	0	0
True_indel	0	0	0	0	0	0	0	0	0	0
Dropped_amplicon	4322421	0	0	0	0	0	0	9881256	11483	0
P_True_ref	36898302	0	0	0	0	0	0	0	0	416000
P_SNP_true_alt	0	71835	0	4	0	0	0	0	0	0
P_SNP_true_mixed	0	0	0	0	0	0	0	0	0	0
P_Unknown_truth	0	0	0	0	0	0	0	0	0	0
P_True_indel	0	0	0	0	0	0	0	0	0	0
P_Dropped_amplicon	38430	0	0	0	0	0	0	2007226	203	0
c) Nanopore, ARTIC-ONT
Truth	Called_ref	Called_correct_alt	Called_wrong_alt	Called_N	Called_correct_IUPAC	Called_wrong_IUPAC	Called_wrong_indel	Dropped_amplicon	Called_other	No_call_genome_ends
True_ref	223604484	0	0	1	0	0	54	241	0	416261
SNP_true_alt	0	394153	0	1644	0	0	2	0	0	0
SNP_true_mixed	0	0	0	0	0	0	0	0	0	0
Unknown_truth	0	0	0	0	0	0	0	0	0	0
True_indel	0	0	0	0	0	0	0	0	0	0
Dropped_amplicon	4322663	0	0	25	0	0	0	9881022	11450	0
P_True_ref	36898232	0	0	0	0	0	54	48	0	415968
P_SNP_true_alt	0	71549	0	290	0	0	0	0	0	0
P_SNP_true_mixed	0	0	0	0	0	0	0	0	0	0
P_Unknown_truth	0	0	0	0	0	0	0	0	0	0
P_True_indel	0	0	0	0	0	0	0	0	0	0
P_Dropped_amplicon	38430	0	0	1	0	0	0	2007226	202	0
d) Nanopore, Viridian
Truth	Called_ref	Called_correct_alt	Called_wrong_alt	Called_N	Called_correct_IUPAC	Called_wrong_IUPAC	Called_wrong_indel	Dropped_amplicon	Called_other	No_call_genome_ends
True_ref	223600705	0	0	985	0	1	0	2762	0	416588
SNP_true_alt	0	395748	0	41	0	1	0	8	0	1
SNP_true_mixed	0	0	0	0	0	0	0	0	0	0
Unknown_truth	0	0	0	0	0	0	0	0	0	0
True_indel	0	0	0	0	0	0	0	0	0	0
Dropped_amplicon	4322232	0	0	70	0	0	0	9881380	11481	0
P_True_ref	36898205	0	0	24	0	0	0	51	0	416022
P_SNP_true_alt	0	71817	0	20	0	0	0	2	0	0
P_SNP_true_mixed	0	0	0	0	0	0	0	0	0	0
P_Unknown_truth	0	0	0	0	0	0	0	0	0	0
P_True_indel	0	0	0	0	0	0	0	0	0	0
P_Dropped_amplicon	38428	0	0	0	0	0	0	2007231	203	0

## Sheet: Table 3
a) Illumina, ARTIC V3, ARTIC-ILM
Truth	Called_ref	Called_correct_alt	Called_wrong_alt	Called_N	Called_correct_IUPAC	Called_wrong_IUPAC	Called_wrong_indel	Dropped_amplicon	Called_other	No_call_genome_ends
True_ref	475608	0	0	255	0	0	0	0	0	180
SNP_true_alt	0	433	0	0	0	1	0	0	0	0
SNP_true_mixed	6	0	0	0	11	0	0	0	0	0
Unknown_truth	0	0	0	0	0	0	0	0	1	0
True_indel	0	213	0	0	0	0	0	0	0	0
Dropped_amplicon	26	0	0	0	0	0	0	654	0	0
P_True_ref	78035	0	0	130	0	0	0	0	0	180
P_SNP_true_alt	0	30	0	0	0	0	0	0	0	0
P_SNP_true_mixed	0	0	0	0	0	0	0	0	0	0
P_Unknown_truth	0	0	0	0	0	0	0	0	0	0
P_True_indel	0	9	0	0	0	0	0	0	0	0
P_Dropped_amplicon	26	0	0	0	0	0	0	118	0	0
b) Illumina, ARTIC V3, Viridian
Truth	Called_ref	Called_correct_alt	Called_wrong_alt	Called_N	Called_correct_IUPAC	Called_wrong_IUPAC	Called_wrong_indel	Dropped_amplicon	Called_other	No_call_genome_ends
True_ref	474560	0	0	619	0	0	0	0	0	864
SNP_true_alt	0	434	0	0	0	0	0	0	0	0
SNP_true_mixed	6	0	0	0	11	0	0	0	0	0
Unknown_truth	0	0	0	0	0	0	0	0	1	0
True_indel	0	213	0	0	0	0	0	0	0	0
Dropped_amplicon	68	0	0	245	0	0	0	367	0	0
P_True_ref	77329	0	0	152	0	0	0	0	0	864
P_SNP_true_alt	0	30	0	0	0	0	0	0	0	0
P_SNP_true_mixed	0	0	0	0	0	0	0	0	0	0
P_Unknown_truth	0	0	0	0	0	0	0	0	0	0
P_True_indel	0	9	0	0	0	0	0	0	0	0
P_Dropped_amplicon	68	0	0	26	0	0	0	50	0	0
c) Illumina, ARTIC V4, ARTIC-ILM
Truth	Called_ref	Called_correct_alt	Called_wrong_alt	Called_N	Called_correct_IUPAC	Called_wrong_IUPAC	Called_wrong_indel	Dropped_amplicon	Called_other	No_call_genome_ends
True_ref	357284	0	0	0	0	0	0	0	0	102
SNP_true_alt	0	294	0	0	0	0	0	0	0	0
SNP_true_mixed	3	0	0	0	14	0	0	0	0	0
Unknown_truth	0	0	0	0	0	0	0	0	1	0
True_indel	0	272	0	0	0	0	0	0	0	0
Dropped_amplicon	0	0	0	0	0	0	0	0	0	0
P_True_ref	59006	0	0	0	0	0	0	0	0	102
P_SNP_true_alt	0	21	0	0	0	0	0	0	0	0
P_SNP_true_mixed	0	0	0	0	1	0	0	0	0	0
P_Unknown_truth	0	0	0	0	0	0	0	0	1	0
P_True_indel	0	17	0	0	0	0	0	0	0	0
P_Dropped_amplicon	0	0	0	0	0	0	0	0	0	0
d) Illumina, ARTIC V4, Viridian
Truth	Called_ref	Called_correct_alt	Called_wrong_alt	Called_N	Called_correct_IUPAC	Called_wrong_IUPAC	Called_wrong_indel	Dropped_amplicon	Called_other	No_call_genome_ends
True_ref	356763	0	0	0	0	0	0	0	0	623
SNP_true_alt	0	294	0	0	0	0	0	0	0	0
SNP_true_mixed	1	0	0	0	16	0	0	0	0	0
Unknown_truth	0	0	0	0	0	0	0	0	0	1
True_indel	0	272	0	0	0	0	0	0	0	0
Dropped_amplicon	0	0	0	0	0	0	0	0	0	0
P_True_ref	58485	0	0	0	0	0	0	0	0	623
P_SNP_true_alt	0	21	0	0	0	0	0	0	0	0
P_SNP_true_mixed	0	0	0	0	1	0	0	0	0	0
P_Unknown_truth	0	0	0	0	0	0	0	0	0	1
P_True_indel	0	17	0	0	0	0	0	0	0	0
P_Dropped_amplicon	0	0	0	0	0	0	0	0	0	0

## Sheet: Table 4
a) Nanopore, ARTIC V3, ARTIC-ONT
Truth	Called_ref	Called_correct_alt	Called_wrong_alt	Called_N	Called_correct_IUPAC	Called_wrong_IUPAC	Called_wrong_indel	Dropped_amplicon	Called_other	No_call_genome_ends
True_ref	474498	0	0	3	0	0	0	851	0	1151
SNP_true_alt	0	434	0	1	0	0	0	0	0	1
SNP_true_mixed	15	0	0	2	0	0	0	0	0	0
Unknown_truth	0	0	0	1	0	0	0	0	0	0
True_indel	0	212	0	0	0	0	1	0	0	0
Dropped_amplicon	0	0	0	0	0	0	0	218	0	0
P_True_ref	77412	0	0	0	0	0	0	143	0	886
P_SNP_true_alt	0	30	0	0	0	0	0	0	0	0
P_SNP_true_mixed	0	0	0	0	0	0	0	0	0	0
P_Unknown_truth	0	0	0	0	0	0	0	0	0	0
P_True_indel	0	9	0	0	0	0	0	0	0	0
P_Dropped_amplicon	0	0	0	0	0	0	0	48	0	0
b) Nanopore, ARTIC V3, Viridian
Truth	Called_ref	Called_correct_alt	Called_wrong_alt	Called_N	Called_correct_IUPAC	Called_wrong_IUPAC	Called_wrong_indel	Dropped_amplicon	Called_other	No_call_genome_ends
True_ref	474818	0	0	227	0	0	0	594	0	864
SNP_true_alt	0	433	0	0	0	3	0	0	0	0
SNP_true_mixed	5	0	0	0	12	0	0	0	0	0
Unknown_truth	0	0	0	0	0	0	0	0	1	0
True_indel	0	207	0	6	0	0	0	0	0	0
Dropped_amplicon	0	0	0	0	0	0	0	218	0	0
P_True_ref	77453	0	0	30	0	0	0	94	0	864
P_SNP_true_alt	0	30	0	0	0	0	0	0	0	0
P_SNP_true_mixed	0	0	0	0	0	0	0	0	0	0
P_Unknown_truth	0	0	0	0	0	0	0	0	0	0
P_True_indel	0	9	0	0	0	0	0	0	0	0
P_Dropped_amplicon	0	0	0	0	0	0	0	48	0	0
c) Nanopore, ARTIC V4, ARTIC-ONT
Truth	Called_ref	Called_correct_alt	Called_wrong_alt	Called_N	Called_correct_IUPAC	Called_wrong_IUPAC	Called_wrong_indel	Dropped_amplicon	Called_other	No_call_genome_ends
True_ref	326691	0	0	159	0	0	0	231	0	571
SNP_true_alt	0	236	0	2	0	0	0	0	0	0
SNP_true_mixed	14	0	0	3	0	0	0	0	0	0
Unknown_truth	0	0	0	0	0	0	0	0	0	1
True_indel	0	223	0	0	0	0	1	0	0	0
Dropped_amplicon	0	0	0	0	0	0	0	0	0	0
P_True_ref	53524	0	0	46	0	0	0	50	0	571
P_SNP_true_alt	0	10	0	0	0	0	0	0	0	0
P_SNP_true_mixed	0	0	0	1	0	0	0	0	0	0
P_Unknown_truth	0	0	0	0	0	0	0	0	0	1
P_True_indel	0	16	0	0	0	0	0	0	0	0
P_Dropped_amplicon	0	0	0	0	0	0	0	0	0	0
d) Nanopore, ARTIC V4, Viridian
Truth	Called_ref	Called_correct_alt	Called_wrong_alt	Called_N	Called_correct_IUPAC	Called_wrong_IUPAC	Called_wrong_indel	Dropped_amplicon	Called_other	No_call_genome_ends
True_ref	326278	0	0	252	0	0	0	553	0	571
SNP_true_alt	0	234	0	1	0	0	0	1	0	0
SNP_true_mixed	4	0	0	0	13	0	0	0	0	0
Unknown_truth	0	0	0	0	0	0	0	0	0	1
True_indel	0	219	0	5	0	0	0	0	0	0
Dropped_amplicon	0	0	0	0	0	0	0	0	0	0
P_True_ref	53481	0	0	44	0	0	0	95	0	571
P_SNP_true_alt	0	8	0	0	0	0	0	1	0	0
P_SNP_true_mixed	0	0	0	0	1	0	0	0	0	0
P_Unknown_truth	0	0	0	0	0	0	0	0	0	1
P_True_indel	0	17	0	0	0	0	0	0	0	0
P_Dropped_amplicon	0	0	0	0	0	0	0	0	0	0
e) Nanopore, Midnight 1200, ARTIC-ONT
Truth	Called_ref	Called_correct_alt	Called_wrong_alt	Called_N	Called_correct_IUPAC	Called_wrong_IUPAC	Called_wrong_indel	Dropped_amplicon	Called_other	No_call_genome_ends
True_ref	355569	0	0	1	0	0	0	0	0	989
SNP_true_alt	0	290	0	3	0	0	1	0	0	0
SNP_true_mixed	16	0	0	1	0	0	0	0	0	0
Unknown_truth	0	0	0	0	0	0	0	0	0	0
True_indel	0	223	0	0	0	0	41	0	0	8
Dropped_amplicon	0	0	0	0	0	0	0	0	0	0
P_True_ref	15911	0	0	0	0	0	0	0	0	544
P_SNP_true_alt	0	10	0	0	0	0	0	0	0	0
P_SNP_true_mixed	3	0	0	0	0	0	0	0	0	0
P_Unknown_truth	0	0	0	0	0	0	0	0	0	0
P_True_indel	0	0	0	0	0	0	0	0	0	8
P_Dropped_amplicon	0	0	0	0	0	0	0	0	0	0
f) Nanopore, Midnight 1200, Viridian
Truth	Called_ref	Called_correct_alt	Called_wrong_alt	Called_N	Called_correct_IUPAC	Called_wrong_IUPAC	Called_wrong_indel	Dropped_amplicon	Called_other	No_call_genome_ends
True_ref	355991	0	0	24	0	0	1	0	0	544
SNP_true_alt	0	291	0	2	0	0	0	0	0	0
SNP_true_mixed	3	0	0	0	14	0	0	0	0	0
Unknown_truth	0	0	0	0	0	0	0	0	0	0
True_indel	0	218	0	5	0	0	0	0	0	49
Dropped_amplicon	0	0	0	0	0	0	0	0	0	0
P_True_ref	15911	0	0	0	0	0	0	0	0	544
P_SNP_true_alt	0	10	0	0	0	0	0	0	0	0
P_SNP_true_mixed	1	0	0	0	2	0	0	0	0	0
P_Unknown_truth	0	0	0	0	0	0	0	0	0	0
P_True_indel	0	0	0	0	0	0	0	0	0	8
P_Dropped_amplicon	0	0	0	0	0	0	0	0	0	0

## Sheet: Table 5
Run	Platform	Amplicon_scheme	ARTIC-ILM_ram	ARTIC-ONT_ram	Viridian_ram	ARTIC-ILM_wall_clock	ARTIC-ONT_wall_clock	Viridian_wall_clock	ARTIC-ILM_cpu	ARTIC-ONT_cpu	Viridian_cpu
ERR8959165	Nanopore	midnight-v2	NA	1.547	0.283	NA	200	93	NA	429.27	98.34
ERR8959186	Nanopore	artic-v4.1	NA	1.857	0.41	NA	319	134	NA	573.19	141.95
ERR8959211	Illumina	artic-v4.1	1.365	NA	0.264	141	NA	119	237.74	NA	116.7
ERR8959340	Nanopore	sispa	NA	NA	0.241	NA	NA	77	NA	NA	75.97
ERR8959167	Nanopore	midnight-v2	NA	1.261	0.159	NA	206	93	NA	432	104.22
ERR8959188	Nanopore	artic-v4.1	NA	1.821	0.247	NA	288	121	NA	535.81	130.28
ERR8959213	Illumina	artic-v4.1	1.234	NA	0.362	128	NA	118	224.23	NA	114.29
ERR8959342	Nanopore	sispa	NA	NA	0.242	NA	NA	69	NA	NA	67.02
ERR8959169	Nanopore	midnight-v2	NA	1.853	0.26	NA	177	84	NA	423	95.79
ERR8959191	Nanopore	artic-v4.1	NA	1.856	0.395	NA	362	171	NA	668	184.19
ERR8959214	Illumina	artic-v4.1	1.162	NA	0.246	127	NA	106	205.78	NA	114.74
ERR8959344	Nanopore	sispa	NA	NA	0.239	NA	NA	67	NA	NA	65.8
ERR8959176	Nanopore	midnight-v2	NA	1.388	0.31	NA	198	98	NA	428.56	110.69
ERR8959203	Nanopore	artic-v4.1	NA	1.884	0.389	NA	318	140	NA	591.84	155.59
ERR8959224	Illumina	artic-v4.1	1.205	NA	0.254	131	NA	114	231.63	NA	119.29
ERR8959346	Nanopore	sispa	NA	NA	0.242	NA	NA	73	NA	NA	78.15
ERR8959178	Nanopore	midnight-v2	NA	1.759	0.213	NA	201	102	NA	449.92	118.88
ERR8959205	Nanopore	artic-v4.1	NA	1.889	0.393	NA	284	126	NA	541.64	137.38
ERR8959227	Illumina	artic-v4.1	1.432	NA	0.356	135	NA	113	228.66	NA	120.75
ERR8959357	Nanopore	sispa	NA	NA	0.248	NA	NA	77	NA	NA	77.94
ERR8959170	Nanopore	midnight-v2	NA	1.726	0.284	NA	180	89	NA	423.71	104.73
ERR8959193	Nanopore	artic-v4.1	NA	1.853	0.3	NA	295	127	NA	575.42	142.57
ERR8959216	Illumina	artic-v4.1	1.42	NA	0.359	138	NA	121	243.29	NA	122.26
ERR8959348	Nanopore	sispa	NA	NA	0.238	NA	NA	63	NA	NA	75.33
ERR8959175	Nanopore	midnight-v2	NA	1.386	0.125	NA	149	56	NA	402.24	78.21
ERR8959201	Nanopore	artic-v4.1	NA	1.967	0.352	NA	323	147	NA	621.69	164.42
ERR8959222	Illumina	artic-v4.1	1.412	NA	0.378	136	NA	117	239.11	NA	120.86
ERR8959355	Nanopore	sispa	NA	NA	0.241	NA	NA	77	NA	NA	81.28
ERR8959180	Nanopore	midnight-v2	NA	1.896	0.296	NA	215	113	NA	474.39	135.99
ERR8959207	Nanopore	artic-v4.1	NA	1.952	0.213	NA	280	101	NA	532.53	122.75
ERR8959228	Illumina	artic-v4.1	1.202	NA	0.359	130	NA	108	224.15	NA	119.73
ERR8959359	Nanopore	sispa	NA	NA	0.227	NA	NA	68	NA	NA	80.18
ERR8959157	Nanopore	midnight-v2	NA	1.712	0.277	NA	177	84	NA	389	106.16
ERR8959184	Nanopore	artic-v4.1	NA	2.013	0.378	NA	293	125	NA	551.58	141.96
ERR8959209	Illumina	artic-v4.1	1.192	NA	0.364	138	NA	110	243.86	NA	120.9
ERR8959337	Nanopore	sispa	NA	NA	0.245	NA	NA	62	NA	NA	69.26
ERR8959182	Nanopore	midnight-v2	NA	1.383	0.215	NA	194	94	NA	424.19	110.02
ERR8959230	Illumina	artic-v4.1	1.274	NA	0.362	130	NA	106	231.22	NA	118.01
ERR8959361	Nanopore	sispa	NA	NA	0.2	NA	NA	67	NA	NA	72.05
ERR8959172	Nanopore	midnight-v2	NA	1.269	0.282	NA	168	81	NA	414.12	98.71
ERR8959196	Nanopore	artic-v4.1	NA	2.049	0.369	NA	323	153	NA	611.11	166.72
ERR8959218	Illumina	artic-v4.1	1.397	NA	0.4	146	NA	113	237.92	NA	120.88
ERR8959351	Nanopore	sispa	NA	NA	0.24	NA	NA	74	NA	NA	82.2
ERR8959173	Nanopore	midnight-v2	NA	1.684	0.276	NA	189	85	NA	419.44	108.26
ERR8959198	Nanopore	artic-v4.1	NA	1.868	0.434	NA	306	137	NA	585.64	155.4
ERR8959220	Illumina	artic-v4.1	1.523	NA	0.254	141	NA	106	240.72	NA	119.9
ERR8959353	Nanopore	sispa	NA	NA	0.236	NA	NA	69	NA	NA	73.63
ERR9362079	Nanopore	artic-v3	NA	1.928	0.382	NA	280	101	NA	516.3	117.54
ERR9362080	Illumina	artic-v3	1.784	NA	0.758	406	NA	210	642.03	NA	218.79
ERR9362081	Nanopore	artic-v3	NA	1.741	0.411	NA	357	155	NA	668.23	177.56
ERR9362082	Illumina	artic-v3	1.581	NA	0.648	370	NA	200	585.4	NA	213.6
ERR9362083	Nanopore	artic-v3	NA	1.923	0.251	NA	311	126	NA	623.63	146.74
ERR9362084	Illumina	artic-v3	1.637	NA	0.545	273	NA	151	429.84	NA	164.73
ERR9362085	Nanopore	artic-v3	NA	1.92	0.185	NA	228	74	NA	507.18	92.35
ERR9362086	Illumina	artic-v3	1.282	NA	0.32	196	NA	117	310	NA	131.01
ERR9362087	Nanopore	artic-v3	NA	1.967	0.38	NA	376	166	NA	708.24	179.39
ERR9362088	Illumina	artic-v3	1.688	NA	0.649	335	NA	179	519.87	NA	193.96
ERR9362089	Nanopore	artic-v3	NA	2.043	0.595	NA	376	183	NA	727.67	203.88
ERR9362090	Illumina	artic-v3	1.458	NA	0.544	278	NA	158	434.05	NA	171.72
ERR9362091	Nanopore	artic-v3	NA	2.442	1.598	NA	638	421	NA	1080.74	436.9
ERR9362092	Illumina	artic-v3	1.476	NA	0.548	282	NA	158	433.41	NA	165.69
ERR9362093	Nanopore	artic-v3	NA	2.076	0.801	NA	518	323	NA	915	336.33
ERR9362094	Illumina	artic-v3	1.319	NA	0.327	211	NA	133	328.53	NA	137.66
ERR9362095	Nanopore	artic-v3	NA	1.929	0.8	NA	372	257	NA	729.43	272.39
ERR9362096	Illumina	artic-v3	1.358	NA	0.334	208	NA	129	323.11	NA	139.02
ERR9362097	Nanopore	artic-v3	NA	1.833	0.745	NA	234	170	NA	555.33	175.92
ERR9362098	Illumina	artic-v3	1.465	NA	0.553	282	NA	154	444.55	NA	159.98
ERR9362099	Nanopore	artic-v3	NA	2.014	0.682	NA	232	145	NA	570.41	155.57
ERR9362100	Illumina	artic-v3	1.785	NA	0.758	421	NA	220	641.16	NA	226.79
ERR9362101	Nanopore	artic-v3	NA	1.471	0.937	NA	259	224	NA	592	235.33
ERR9362102	Illumina	artic-v3	1.532	NA	0.549	306	NA	166	475.94	NA	174.35
ERR9362103	Nanopore	artic-v3	NA	1.372	0.63	NA	255	193	NA	577.34	205.57
ERR9362104	Illumina	artic-v3	1.507	NA	0.548	295	NA	158	459.17	NA	172.03
ERR9362105	Nanopore	artic-v3	NA	1.95	0.734	NA	252	205	NA	578.24	229.59
ERR9362106	Illumina	artic-v3	1.763	NA	0.653	339	NA	179	519.92	NA	197.32
ERR9362107	Nanopore	artic-v3	NA	1.854	0.651	NA	174	65	NA	503.17	83.49
ERR9362108	Illumina	artic-v3	1.546	NA	0.544	274	NA	157	432.86	NA	169.2
ERR9362109	Nanopore	artic-v3	NA	1.927	0.312	NA	192	96	NA	538.64	109.91
ERR9362110	Illumina	artic-v3	1.627	NA	0.547	300	NA	164	481.9	NA	175.99

## Sheet: Table 6
Study	Sample	Experiment	Run	Platform	Country	Region	Collection_date	Amplicon_scheme
PRJNA717113	SAMN18646652	SRX10556569	SRR14189563	OXFORD_NANOPORE	Angola	Luanda	2021-02-23	COVID-ARTIC-V3
PRJNA717113	SAMN18646657	SRX10556575	SRR14189557	OXFORD_NANOPORE	Angola	Luanda	2021-02-25	COVID-ARTIC-V3
PRJNA717113	SAMN18646661	SRX10556579	SRR14189553	OXFORD_NANOPORE	Angola	Luanda	2021-02-08	COVID-ARTIC-V3
PRJNA717113	SAMN18646662	SRX10556580	SRR14189552	OXFORD_NANOPORE	Angola	Luanda	2021-02-26	COVID-ARTIC-V3
PRJNA717113	SAMN18646663	SRX10556581	SRR14189551	OXFORD_NANOPORE	Angola	Luanda	2021-02-26	COVID-ARTIC-V3
PRJNA717113	SAMN18646643	SRX10556559	SRR14189573	OXFORD_NANOPORE	Angola	Luanda	2021-02-09	COVID-ARTIC-V3
PRJNA717113	SAMN18646645	SRX10556561	SRR14189571	OXFORD_NANOPORE	Angola	Luanda	2021-02-10	COVID-ARTIC-V3
PRJNA717113	SAMN18646647	SRX10556564	SRR14189568	OXFORD_NANOPORE	Angola	Luanda	2021-02-11	COVID-ARTIC-V3
PRJNA733903	SAMN19471826	SRX11037156	SRR14699174	ILLUMINA	Malawi	none	2021-01-13	COVID-ARTIC-V3
PRJNA717113	SAMN18646651	SRX10556568	SRR14189564	OXFORD_NANOPORE	Angola	Luanda	2021-02-22	COVID-ARTIC-V3
PRJNA733903	SAMN19471829	SRX11037189	SRR14699141	ILLUMINA	Malawi	none	2020-11-25	COVID-ARTIC-V3
PRJNA717113	SAMN18646653	SRX10556570	SRR14189562	OXFORD_NANOPORE	Angola	Luanda	2021-02-23	COVID-ARTIC-V3
PRJNA717113	SAMN18646654	SRX10556571	SRR14189561	OXFORD_NANOPORE	Angola	Luanda	2021-02-23	COVID-ARTIC-V3
PRJNA717113	SAMN18646655	SRX10556572	SRR14189560	OXFORD_NANOPORE	Angola	Luanda	2021-02-25	COVID-ARTIC-V3
PRJNA733903	SAMN19471841	SRX11037160	SRR14699170	ILLUMINA	Malawi	none	2021-01-22	COVID-ARTIC-V3
PRJNA717113	SAMN18646664	SRX10556582	SRR14189550	OXFORD_NANOPORE	Angola	Luanda	2021-02-26	COVID-ARTIC-V3
PRJNA636748	SAMN19493830	SRX11050322	SRR14712299	OXFORD_NANOPORE	South Africa	Kwazulu-Natal	2021-04-04	COVID-ARTIC-V3
PRJNA636748	SAMN19493795	SRX11050284	SRR14712337	OXFORD_NANOPORE	South Africa	Kwazulu-Natal	2021-03-29	COVID-ARTIC-V3
PRJNA636748	SAMN19493840	SRX11050332	SRR14712289	OXFORD_NANOPORE	South Africa	Kwazulu-Natal	2021-03-31	COVID-ARTIC-V3
PRJNA636748	SAMN18645390	SRX10531681	SRR14163356	OXFORD_NANOPORE	South Africa	Kwazulu-Natal	2021-03-06	COVID-ARTIC-V3
PRJNA636748	SAMN19493811	SRX11050301	SRR14712320	OXFORD_NANOPORE	South Africa	Kwazulu-Natal	2021-04-07	COVID-ARTIC-V3
PRJNA717113	SAMN18646665	SRX10556583	SRR14189549	OXFORD_NANOPORE	Angola	Luanda	2021-02-26	COVID-ARTIC-V3
PRJNA717113	SAMN18646666	SRX10556585	SRR14189547	OXFORD_NANOPORE	Angola	Luanda	2021-02-26	COVID-ARTIC-V3
PRJNA636748	SAMN19493756	SRX11050271	SRR14712350	OXFORD_NANOPORE	South Africa	Kwazulu-Natal	2021-03-29	COVID-ARTIC-V3
PRJNA717113	SAMN18653165	SRX10556623	SRR14189641	ILLUMINA	Angola	Luanda	2021-02-26	COVID-ARTIC-V3
PRJNA717113	SAMN18646668	SRX10556587	SRR14189545	OXFORD_NANOPORE	Angola	Luanda	2021-02-26	COVID-ARTIC-V3
PRJNA717113	SAMN18646669	SRX10556588	SRR14189544	OXFORD_NANOPORE	Angola	Luanda	2021-02-20	COVID-ARTIC-V3
PRJNA717113	SAMN18653169	SRX10556591	SRR14189673	ILLUMINA	Angola	Luanda	2021-01-21	COVID-ARTIC-V3
PRJNA717113	SAMN18653170	SRX10556592	SRR14189672	ILLUMINA	Angola	Luanda	2021-02-25	COVID-ARTIC-V3
PRJNA717113	SAMN18653173	SRX10556595	SRR14189669	ILLUMINA	Angola	Luanda	2021-02-14	COVID-ARTIC-V3
PRJNA636748	SAMN19493777	SRX11050264	SRR14712357	OXFORD_NANOPORE	South Africa	Kwazulu-Natal	2021-03-31	COVID-ARTIC-V3
PRJNA636748	SAMN18630765	SRX10519431	SRR14150436	ILLUMINA	South Africa	KwaZulu-Natal	2021-02-25	COVID-ARTIC-V3
PRJNA717113	SAMN18646618	SRX10556532	SRR14189600	OXFORD_NANOPORE	Angola	Luanda	2021-01-12	COVID-ARTIC-V3
PRJNA717113	SAMN18646620	SRX10556534	SRR14189598	OXFORD_NANOPORE	Angola	Luanda	2021-01-15	COVID-ARTIC-V3
PRJNA636748	SAMN19493813	SRX11050303	SRR14712318	OXFORD_NANOPORE	South Africa	Kwazulu-Natal	2021-04-07	COVID-ARTIC-V3
PRJNA717113	SAMN18646637	SRX10556553	SRR14189579	OXFORD_NANOPORE	Angola	Luanda	2021-01-03	COVID-ARTIC-V3
PRJNA717113	SAMN18646612	SRX10556525	SRR14189607	OXFORD_NANOPORE	Angola	Luanda	2021-01-07	COVID-ARTIC-V3
PRJNA717113	SAMN18646587	SRX10556498	SRR14189634	OXFORD_NANOPORE	Angola	Luanda	2021-03-06	COVID-ARTIC-V3
PRJNA636748	SAMN19493837	SRX11050329	SRR14712292	OXFORD_NANOPORE	South Africa	Kwazulu-Natal	2021-04-06	COVID-ARTIC-V3
PRJNA717113	SAMN18646595	SRX10556506	SRR14189626	OXFORD_NANOPORE	Angola	Luanda	2021-03-02	COVID-ARTIC-V3
PRJNA636748	SAMN18630801	SRX10519410	SRR14150457	ILLUMINA	South Africa	KwaZulu-Natal	2021-02-27	COVID-ARTIC-V3
PRJNA733903	SAMN19471862	SRX11037183	SRR14699147	ILLUMINA	Malawi	none	2021-01-24	COVID-ARTIC-V3
PRJNA733903	SAMN19471915	SRX11037241	SRR14699089	ILLUMINA	Malawi	none	2021-01-12	COVID-ARTIC-V3
PRJNA733903	SAMN19471901	SRX11037227	SRR14699103	ILLUMINA	Malawi	none	2021-01-14	COVID-ARTIC-V3
PRJNA733903	SAMN19461932	SRX11037331	SRR14699214	ILLUMINA	Malawi	none	2021-02-22	COVID-ARTIC-V3
PRJNA636748	SAMN19472181	SRX11035548	SRR14697415	ILLUMINA	South Africa	Eastern Cape	.	COVID-ARTIC-V3
PRJNA636748	SAMN19472185	SRX11035553	SRR14697410	ILLUMINA	South Africa	Eastern Cape	.	COVID-ARTIC-V3
PRJNA636748	SAMN19472184	SRX11035551	SRR14697412	ILLUMINA	South Africa	Eastern Cape	.	COVID-ARTIC-V3
PRJNA636748	SAMN19472182	SRX11035549	SRR14697414	ILLUMINA	South Africa	Eastern Cape	.	COVID-ARTIC-V3
PRJNA636748	SAMN19472179	SRX11035546	SRR14697417	ILLUMINA	South Africa	Eastern Cape	.	COVID-ARTIC-V3
PRJNA636748	SAMN18630794	SRX10519454	SRR14150413	ILLUMINA	South Africa	KwaZulu-Natal	2021-03-02	COVID-ARTIC-V3
PRJNA733903	SAMN19471864	SRX11037185	SRR14699145	ILLUMINA	Malawi	none	2021-01-23	COVID-ARTIC-V3
PRJNA733903	SAMN19461913	SRX11037310	SRR14699235	ILLUMINA	Malawi	none	2021-01-21	COVID-ARTIC-V3
PRJNA733903	SAMN19461868	SRX11037301	SRR14699244	ILLUMINA	Malawi	none	2021-01-22	COVID-ARTIC-V3
PRJNA733903	SAMN19471867	SRX11037188	SRR14699142	ILLUMINA	Malawi	none	2021-01-24	COVID-ARTIC-V3
PRJNA733903	SAMN19471885	SRX11037209	SRR14699121	ILLUMINA	Malawi	none	2021-01-21	COVID-ARTIC-V3
PRJNA733903	SAMN19471890	SRX11037215	SRR14699115	ILLUMINA	Malawi	none	2021-01-21	COVID-ARTIC-V3
PRJNA733903	SAMN19461889	SRX11037284	SRR14699261	ILLUMINA	Malawi	none	2021-01-22	COVID-ARTIC-V3
PRJNA733903	SAMN19461914	SRX11037311	SRR14699234	ILLUMINA	Malawi	none	2021-01-21	COVID-ARTIC-V3
PRJNA733903	SAMN19461912	SRX11037309	SRR14699236	ILLUMINA	Malawi	none	2021-01-21	COVID-ARTIC-V3
PRJNA733903	SAMN19471830	SRX11037200	SRR14699130	ILLUMINA	Malawi	none	2020-11-25	COVID-ARTIC-V3
PRJNA733903	SAMN19471880	SRX11037203	SRR14699127	ILLUMINA	Malawi	none	2021-01-21	COVID-ARTIC-V3
PRJNA733903	SAMN19471874	SRX11037196	SRR14699134	ILLUMINA	Malawi	none	2021-01-24	COVID-ARTIC-V3
PRJNA733903	SAMN19471859	SRX11037180	SRR14699150	ILLUMINA	Malawi	none	2021-01-21	COVID-ARTIC-V3
PRJNA733903	SAMN19471868	SRX11037190	SRR14699140	ILLUMINA	Malawi	none	2021-01-24	COVID-ARTIC-V3
PRJNA733903	SAMN19471910	SRX11037237	SRR14699093	ILLUMINA	Malawi	none	2021-01-12	COVID-ARTIC-V3
PRJNA733903	SAMN19471888	SRX11037213	SRR14699117	ILLUMINA	Malawi	none	2021-01-21	COVID-ARTIC-V3
PRJNA733903	SAMN19471865	SRX11037186	SRR14699144	ILLUMINA	Malawi	none	2021-01-23	COVID-ARTIC-V3
PRJNA733903	SAMN19471884	SRX11037208	SRR14699122	ILLUMINA	Malawi	none	2021-01-21	COVID-ARTIC-V3
PRJNA733903	SAMN19471875	SRX11037197	SRR14699133	ILLUMINA	Malawi	none	2021-01-24	COVID-ARTIC-V3
PRJNA733903	SAMN19471881	SRX11037204	SRR14699126	ILLUMINA	Malawi	none	2021-01-21	COVID-ARTIC-V3
PRJNA733903	SAMN19471886	SRX11037210	SRR14699120	ILLUMINA	Malawi	none	2021-01-21	COVID-ARTIC-V3
PRJNA733903	SAMN19471869	SRX11037191	SRR14699139	ILLUMINA	Malawi	none	2021-01-24	COVID-ARTIC-V3
PRJNA733903	SAMN19471913	SRX11037239	SRR14699091	ILLUMINA	Malawi	none	2021-01-12	COVID-ARTIC-V3
PRJNA733903	SAMN19471872	SRX11037194	SRR14699136	ILLUMINA	Malawi	none	2021-01-22	COVID-ARTIC-V3
PRJNA733903	SAMN19461922	SRX11037320	SRR14699225	ILLUMINA	Malawi	none	2021-01-21	COVID-ARTIC-V3
PRJNA733903	SAMN19471889	SRX11037214	SRR14699116	ILLUMINA	Malawi	none	2021-01-21	COVID-ARTIC-V3
PRJNA733903	SAMN19471916	SRX11037242	SRR14699088	ILLUMINA	Malawi	none	2021-01-12	COVID-ARTIC-V3
PRJNA733903	SAMN19471854	SRX11037174	SRR14699156	ILLUMINA	Malawi	none	2021-01-21	COVID-ARTIC-V3
PRJNA733903	SAMN19471879	SRX11037202	SRR14699128	ILLUMINA	Malawi	none	2021-01-21	COVID-ARTIC-V3
PRJNA733903	SAMN19471917	SRX11037243	SRR14699087	ILLUMINA	Malawi	none	2021-01-13	COVID-ARTIC-V3
PRJNA733903	SAMN19471877	SRX11037199	SRR14699131	ILLUMINA	Malawi	none	2021-01-24	COVID-ARTIC-V3
PRJNA733903	SAMN19471883	SRX11037207	SRR14699123	ILLUMINA	Malawi	none	2021-01-21	COVID-ARTIC-V3
PRJNA733903	SAMN19471902	SRX11037228	SRR14699102	ILLUMINA	Malawi	none	2021-01-05	COVID-ARTIC-V3
PRJNA733903	SAMN19471871	SRX11037193	SRR14699137	ILLUMINA	Malawi	none	2021-01-24	COVID-ARTIC-V3
PRJNA733903	SAMN19471911	SRX11037238	SRR14699092	ILLUMINA	Malawi	none	2021-01-12	COVID-ARTIC-V3
PRJNA733903	SAMN19471914	SRX11037240	SRR14699090	ILLUMINA	Malawi	none	2021-01-01	COVID-ARTIC-V3
PRJNA733903	SAMN19471900	SRX11037226	SRR14699104	ILLUMINA	Malawi	none	2021-01-21	COVID-ARTIC-V3
PRJNA733903	SAMN19471909	SRX11037236	SRR14699094	ILLUMINA	Malawi	none	2021-01-12	COVID-ARTIC-V3
PRJNA733903	SAMN19471878	SRX11037201	SRR14699129	ILLUMINA	Malawi	none	2021-01-23	COVID-ARTIC-V3
PRJNA733903	SAMN19461925	SRX11037324	SRR14699221	ILLUMINA	Malawi	none	2021-01-21	COVID-ARTIC-V3
PRJNA733903	SAMN19461924	SRX11037322	SRR14699223	ILLUMINA	Malawi	none	2021-01-21	COVID-ARTIC-V3
PRJNA733903	SAMN19471904	SRX11037230	SRR14699100	ILLUMINA	Malawi	none	2021-01-12	COVID-ARTIC-V3
PRJNA733903	SAMN19471899	SRX11037225	SRR14699105	ILLUMINA	Malawi	none	2021-01-25	COVID-ARTIC-V3
PRJNA733903	SAMN19461946	SRX11037347	SRR14699198	ILLUMINA	Malawi	none	2021-01-12	COVID-ARTIC-V3
PRJNA733903	SAMN19461917	SRX11037315	SRR14699230	ILLUMINA	Malawi	none	2021-01-22	COVID-ARTIC-V3
PRJNA733903	SAMN19471896	SRX11037221	SRR14699109	ILLUMINA	Malawi	none	2021-01-25	COVID-ARTIC-V3
PRJNA733903	SAMN19461949	SRX11037350	SRR14699195	ILLUMINA	Malawi	none	2021-01-14	COVID-ARTIC-V3
PRJNA733903	SAMN19471846	SRX11037165	SRR14699165	ILLUMINA	Malawi	none	2021-01-22	COVID-ARTIC-V3
PRJNA733903	SAMN19471892	SRX11037217	SRR14699113	ILLUMINA	Malawi	none	2021-01-21	COVID-ARTIC-V3
PRJNA733903	SAMN19461930	SRX11037329	SRR14699216	ILLUMINA	Malawi	none	2021-01-24	COVID-ARTIC-V3
PRJNA733903	SAMN19461937	SRX11037337	SRR14699208	ILLUMINA	Malawi	none	2021-01-05	COVID-ARTIC-V3
PRJNA733903	SAMN19461921	SRX11037319	SRR14699226	ILLUMINA	Malawi	none	2021-01-15	COVID-ARTIC-V3
PRJNA733903	SAMN19461919	SRX11037317	SRR14699228	ILLUMINA	Malawi	none	2021-01-22	COVID-ARTIC-V3
PRJNA733903	SAMN19461943	SRX11037343	SRR14699202	ILLUMINA	Malawi	none	2021-01-12	COVID-ARTIC-V3
PRJNA733903	SAMN19461920	SRX11037318	SRR14699227	ILLUMINA	Malawi	none	2021-01-24	COVID-ARTIC-V3
PRJNA733903	SAMN19471924	SRX11037250	SRR14699080	ILLUMINA	Malawi	none	2021-01-13	COVID-ARTIC-V3
PRJNA733903	SAMN19471925	SRX11037251	SRR14699079	ILLUMINA	Malawi	none	2020-12-29	COVID-ARTIC-V3
PRJNA733903	SAMN19461939	SRX11037339	SRR14699206	ILLUMINA	Malawi	none	2021-01-07	COVID-ARTIC-V3
PRJNA733903	SAMN19461948	SRX11037349	SRR14699196	ILLUMINA	Malawi	none	2021-01-12	COVID-ARTIC-V3
PRJNA733903	SAMN19461936	SRX11037336	SRR14699209	ILLUMINA	Malawi	none	2021-01-14	COVID-ARTIC-V3
PRJNA733903	SAMN19471918	SRX11037244	SRR14699086	ILLUMINA	Malawi	none	2021-01-05	COVID-ARTIC-V3
PRJNA733903	SAMN19461951	SRX11037352	SRR14699193	ILLUMINA	Malawi	none	2021-01-13	COVID-ARTIC-V3
PRJNA733903	SAMN19461940	SRX11037340	SRR14699205	ILLUMINA	Malawi	none	2021-01-14	COVID-ARTIC-V3
PRJNA733903	SAMN19461934	SRX11037333	SRR14699212	ILLUMINA	Malawi	none	2021-01-12	COVID-ARTIC-V3
PRJNA733903	SAMN19461952	SRX11037353	SRR14699192	ILLUMINA	Malawi	none	2021-01-13	COVID-ARTIC-V3
PRJNA733903	SAMN19461935	SRX11037335	SRR14699210	ILLUMINA	Malawi	none	2021-01-12	COVID-ARTIC-V3
PRJNA733903	SAMN19461941	SRX11037341	SRR14699204	ILLUMINA	Malawi	none	2021-01-12	COVID-ARTIC-V3
PRJNA733903	SAMN19461926	SRX11037325	SRR14699220	ILLUMINA	Malawi	none	2021-01-21	COVID-ARTIC-V3
PRJNA733903	SAMN19461938	SRX11037338	SRR14699207	ILLUMINA	Malawi	none	2021-01-05	COVID-ARTIC-V3
PRJNA733903	SAMN19461874	SRX11037269	SRR14699276	ILLUMINA	Malawi	none	2021-01-21	COVID-ARTIC-V3
PRJNA733903	SAMN19471844	SRX11037163	SRR14699167	ILLUMINA	Malawi	none	2021-01-21	COVID-ARTIC-V3
PRJNA733903	SAMN19461929	SRX11037328	SRR14699217	ILLUMINA	Malawi	none	2021-01-24	COVID-ARTIC-V3
PRJNA733903	SAMN19471836	SRX11037157	SRR14699173	ILLUMINA	Malawi	none	2021-01-24	COVID-ARTIC-V3
PRJNA733903	SAMN19471828	SRX11037178	SRR14699152	ILLUMINA	Malawi	none	2021-01-07	COVID-ARTIC-V3
PRJNA733903	SAMN19461897	SRX11037293	SRR14699252	ILLUMINA	Malawi	none	2021-01-21	COVID-ARTIC-V3
PRJNA733903	SAMN19471843	SRX11037162	SRR14699168	ILLUMINA	Malawi	none	2021-01-21	COVID-ARTIC-V3
PRJNA733903	SAMN19471848	SRX11037168	SRR14699162	ILLUMINA	Malawi	none	2021-01-21	COVID-ARTIC-V3
PRJNA733903	SAMN19471837	SRX11037158	SRR14699172	ILLUMINA	Malawi	none	2021-01-24	COVID-ARTIC-V3
PRJNA733903	SAMN19461867	SRX11037290	SRR14699255	ILLUMINA	Malawi	none	2021-01-22	COVID-ARTIC-V3
PRJNA733903	SAMN19471858	SRX11037179	SRR14699151	ILLUMINA	Malawi	none	2021-01-21	COVID-ARTIC-V3
PRJNA733903	SAMN19471840	SRX11037159	SRR14699171	ILLUMINA	Malawi	none	2021-01-22	COVID-ARTIC-V3
PRJNA733903	SAMN19461864	SRX11037267	SRR14699278	ILLUMINA	Malawi	none	2021-01-22	COVID-ARTIC-V3
PRJNA733903	SAMN19461873	SRX11037356	SRR14699189	ILLUMINA	Malawi	none	2021-01-22	COVID-ARTIC-V3
PRJNA733903	SAMN19461877	SRX11037272	SRR14699273	ILLUMINA	Malawi	none	2021-01-21	COVID-ARTIC-V3
PRJNA733903	SAMN19471825	SRX11037155	SRR14699175	ILLUMINA	Malawi	none	2021-01-05	COVID-ARTIC-V3
PRJNA733903	SAMN19471851	SRX11037171	SRR14699159	ILLUMINA	Malawi	none	2021-01-21	COVID-ARTIC-V3
PRJNA733903	SAMN19471852	SRX11037172	SRR14699158	ILLUMINA	Malawi	none	2021-01-21	COVID-ARTIC-V3
PRJNA733903	SAMN19461866	SRX11037279	SRR14699266	ILLUMINA	Malawi	none	2021-01-22	COVID-ARTIC-V3
PRJNA733903	SAMN19461875	SRX11037270	SRR14699275	ILLUMINA	Malawi	none	2021-01-21	COVID-ARTIC-V3
PRJNA733903	SAMN19471850	SRX11037170	SRR14699160	ILLUMINA	Malawi	none	2021-01-24	COVID-ARTIC-V3
PRJNA733903	SAMN19471849	SRX11037169	SRR14699161	ILLUMINA	Malawi	none	2021-01-21	COVID-ARTIC-V3
PRJNA733903	SAMN19461894	SRX11037289	SRR14699256	ILLUMINA	Malawi	none	2021-01-22	COVID-ARTIC-V3
PRJNA733903	SAMN19461893	SRX11037288	SRR14699257	ILLUMINA	Malawi	none	2021-01-22	COVID-ARTIC-V3
PRJNA733903	SAMN19461885	SRX11037280	SRR14699265	ILLUMINA	Malawi	none	2021-01-24	COVID-ARTIC-V3
PRJNA733903	SAMN19461884	SRX11037278	SRR14699267	ILLUMINA	Malawi	none	2021-01-21	COVID-ARTIC-V3
PRJNA733903	SAMN19461871	SRX11037334	SRR14699211	ILLUMINA	Malawi	none	2021-01-22	COVID-ARTIC-V3
PRJNA733903	SAMN19461909	SRX11037306	SRR14699239	ILLUMINA	Malawi	none	2021-01-21	COVID-ARTIC-V3
PRJNA733903	SAMN19461903	SRX11037299	SRR14699246	ILLUMINA	Malawi	none	2021-01-22	COVID-ARTIC-V3
PRJNA733903	SAMN19461880	SRX11037274	SRR14699271	ILLUMINA	Malawi	none	2021-01-21	COVID-ARTIC-V3
PRJNA733903	SAMN19461881	SRX11037275	SRR14699270	ILLUMINA	Malawi	none	2021-01-21	COVID-ARTIC-V3
PRJNA733903	SAMN19461882	SRX11037276	SRR14699269	ILLUMINA	Malawi	none	2021-01-21	COVID-ARTIC-V3
PRJNA733903	SAMN19461879	SRX11037273	SRR14699272	ILLUMINA	Malawi	none	2021-01-21	COVID-ARTIC-V3
PRJNA733903	SAMN19461916	SRX11037314	SRR14699231	ILLUMINA	Malawi	none	2021-01-24	COVID-ARTIC-V3
PRJNA733903	SAMN19461899	SRX11037295	SRR14699250	ILLUMINA	Malawi	none	2021-01-21	COVID-ARTIC-V3
PRJNA733903	SAMN19461896	SRX11037292	SRR14699253	ILLUMINA	Malawi	none	2021-01-22	COVID-ARTIC-V3
PRJNA733903	SAMN19461895	SRX11037291	SRR14699254	ILLUMINA	Malawi	none	2021-01-22	COVID-ARTIC-V3
PRJNA733903	SAMN19461906	SRX11037303	SRR14699242	ILLUMINA	Malawi	none	2021-01-22	COVID-ARTIC-V3
PRJNA733903	SAMN19461900	SRX11037296	SRR14699249	ILLUMINA	Malawi	none	2021-01-21	COVID-ARTIC-V3
PRJNA733903	SAMN19461886	SRX11037281	SRR14699264	ILLUMINA	Malawi	none	2021-01-24	COVID-ARTIC-V3
PRJNA733903	SAMN19461883	SRX11037277	SRR14699268	ILLUMINA	Malawi	none	2021-01-21	COVID-ARTIC-V3
PRJNA733903	SAMN19471928	SRX11037254	SRR14699076	ILLUMINA	Malawi	none	2021-01-14	COVID-ARTIC-V3
PRJNA733903	SAMN19461910	SRX11037307	SRR14699238	ILLUMINA	Malawi	none	2021-01-21	COVID-ARTIC-V3
PRJNA733903	SAMN19461904	SRX11037300	SRR14699245	ILLUMINA	Malawi	none	2021-01-23	COVID-ARTIC-V3
PRJNA733903	SAMN19461870	SRX11037323	SRR14699222	ILLUMINA	Malawi	none	2021-01-22	COVID-ARTIC-V3
PRJNA733903	SAMN19461923	SRX11037321	SRR14699224	ILLUMINA	Malawi	none	2021-01-24	COVID-ARTIC-V3
PRJNA733903	SAMN19471853	SRX11037173	SRR14699157	ILLUMINA	Malawi	none	2021-01-21	COVID-ARTIC-V3
PRJNA733903	SAMN19461892	SRX11037287	SRR14699258	ILLUMINA	Malawi	none	2021-01-22	COVID-ARTIC-V3
PRJNA733903	SAMN19471870	SRX11037192	SRR14699138	ILLUMINA	Malawi	none	2021-01-18	COVID-ARTIC-V3
PRJNA717113	SAMN18646591	SRX10556502	SRR14189630	OXFORD_NANOPORE	Angola	Luanda	2021-03-04	COVID-ARTIC-V3
PRJNA717113	SAMN18653168	SRX10556626	SRR14189638	ILLUMINA	Angola	Luanda	2020-12-11	COVID-ARTIC-V3
PRJNA717113	SAMN18653162	SRX10556612	SRR14189652	ILLUMINA	Angola	Luanda	2021-02-22	COVID-ARTIC-V3
PRJNA717113	SAMN18653171	SRX10556593	SRR14189671	ILLUMINA	Angola	Luanda	2021-02-15	COVID-ARTIC-V3
PRJNA717113	SAMN18653176	SRX10556598	SRR14189666	ILLUMINA	Angola	Luanda	2021-02-08	COVID-ARTIC-V3
PRJNA717113	SAMN18653172	SRX10556594	SRR14189670	ILLUMINA	Angola	Luanda	2021-02-15	COVID-ARTIC-V3
PRJNA636748	SAMN18630815	SRX10519426	SRR14150441	ILLUMINA	South Africa	KwaZulu-Natal	2021-03-04	COVID-ARTIC-V3
PRJNA636748	SAMN18630787	SRX10519446	SRR14150421	ILLUMINA	South Africa	KwaZulu-Natal	2021-03-02	COVID-ARTIC-V3
PRJNA636748	SAMN18630825	SRX10519464	SRR14150403	ILLUMINA	South Africa	KwaZulu-Natal	2021-03-06	COVID-ARTIC-V3
PRJNA636748	SAMN18630781	SRX10519439	SRR14150428	ILLUMINA	South Africa	KwaZulu-Natal	2021-03-01	COVID-ARTIC-V3
PRJNA636748	SAMN18630766	SRX10519442	SRR14150425	ILLUMINA	South Africa	KwaZulu-Natal	2021-03-03	COVID-ARTIC-V3
PRJNA636748	SAMN18630806	SRX10519416	SRR14150451	ILLUMINA	South Africa	KwaZulu-Natal	2021-03-03	COVID-ARTIC-V3
PRJNA636748	SAMN18630797	SRX10519406	SRR14150461	ILLUMINA	South Africa	KwaZulu-Natal	2021-02-28	COVID-ARTIC-V3
PRJNA636748	SAMN18630802	SRX10519411	SRR14150456	ILLUMINA	South Africa	KwaZulu-Natal	2021-03-06	COVID-ARTIC-V3
PRJNA636748	SAMN18630805	SRX10519415	SRR14150452	ILLUMINA	South Africa	KwaZulu-Natal	2021-03-05	COVID-ARTIC-V3
PRJNA636748	SAMN18630804	SRX10519414	SRR14150453	ILLUMINA	South Africa	KwaZulu-Natal	2021-03-06	COVID-ARTIC-V3
PRJNA636748	SAMN18630790	SRX10519449	SRR14150418	ILLUMINA	South Africa	KwaZulu-Natal	2021-03-01	COVID-ARTIC-V3
PRJNA636748	SAMN18630789	SRX10519448	SRR14150419	ILLUMINA	South Africa	KwaZulu-Natal	2021-02-27	COVID-ARTIC-V3
PRJNA636748	SAMN18630812	SRX10519422	SRR14150445	ILLUMINA	South Africa	KwaZulu-Natal	2021-03-04	COVID-ARTIC-V3
PRJNA636748	SAMN18630775	SRX10519433	SRR14150434	ILLUMINA	South Africa	KwaZulu-Natal	2021-03-03	COVID-ARTIC-V3
PRJNA636748	SAMN18630819	SRX10519457	SRR14150410	ILLUMINA	South Africa	KwaZulu-Natal	2021-03-04	COVID-ARTIC-V3
PRJNA636748	SAMN18630818	SRX10519429	SRR14150438	ILLUMINA	South Africa	KwaZulu-Natal	2021-03-05	COVID-ARTIC-V3
PRJNA636748	SAMN18630817	SRX10519428	SRR14150439	ILLUMINA	South Africa	KwaZulu-Natal	2021-03-05	COVID-ARTIC-V3
PRJNA636748	SAMN18630810	SRX10519420	SRR14150447	ILLUMINA	South Africa	KwaZulu-Natal	2021-03-05	COVID-ARTIC-V3
PRJNA636748	SAMN18630776	SRX10519434	SRR14150433	ILLUMINA	South Africa	KwaZulu-Natal	2021-03-03	COVID-ARTIC-V3
PRJNA636748	SAMN18630764	SRX10519430	SRR14150437	ILLUMINA	South Africa	KwaZulu-Natal	2021-03-01	COVID-ARTIC-V3
PRJNA636748	SAMN18630800	SRX10519409	SRR14150458	ILLUMINA	South Africa	KwaZulu-Natal	2021-02-27	COVID-ARTIC-V3
PRJNA636748	SAMN18630795	SRX10519455	SRR14150412	ILLUMINA	South Africa	KwaZulu-Natal	2021-03-02	COVID-ARTIC-V3
PRJNA636748	SAMN18630822	SRX10519460	SRR14150407	ILLUMINA	South Africa	KwaZulu-Natal	2021-03-04	COVID-ARTIC-V3
PRJNA636748	SAMN18630809	SRX10519419	SRR14150448	ILLUMINA	South Africa	KwaZulu-Natal	2021-03-07	COVID-ARTIC-V3
PRJNA717113	SAMN18646599	SRX10556511	SRR14189621	OXFORD_NANOPORE	Angola	Luanda	2021-01-02	COVID-ARTIC-V3
PRJNA717113	SAMN18653167	SRX10556625	SRR14189639	ILLUMINA	Angola	Luanda	2021-02-27	COVID-ARTIC-V3
PRJNA717113	SAMN18646613	SRX10556526	SRR14189606	OXFORD_NANOPORE	Angola	Luanda	2021-01-05	COVID-ARTIC-V3
PRJNA733903	SAMN19461918	SRX11037316	SRR14699229	ILLUMINA	Malawi	none	2021-01-22	COVID-ARTIC-V3
PRJNA733903	SAMN19471834	SRX11037245	SRR14699085	ILLUMINA	Malawi	none	2021-01-20	COVID-ARTIC-V3
PRJNA733903	SAMN19471857	SRX11037177	SRR14699153	ILLUMINA	Malawi	none	2021-01-21	COVID-ARTIC-V3
PRJNA636748	SAMN19472183	SRX11035550	SRR14697413	ILLUMINA	South Africa	Eastern Cape	.	COVID-ARTIC-V3
PRJNA636748	SAMN19473538	SRX11045706	SRR14707640	OXFORD_NANOPORE	South Africa	Gauteng	.	COVID-ARTIC-V3
PRJNA636748	SAMN19472187	SRX11035555	SRR14697408	ILLUMINA	South Africa	Eastern Cape	.	COVID-ARTIC-V3
PRJNA636748	SAMN19472180	SRX11035547	SRR14697416	ILLUMINA	South Africa	Eastern Cape	.	COVID-ARTIC-V3
PRJNA636748	SAMN19472186	SRX11035554	SRR14697409	ILLUMINA	South Africa	Eastern Cape	.	COVID-ARTIC-V3
PRJNA636748	SAMN18630786	SRX10519445	SRR14150422	ILLUMINA	South Africa	KwaZulu-Natal	2021-03-01	COVID-ARTIC-V3
PRJNA636748	SAMN18630791	SRX10519450	SRR14150417	ILLUMINA	South Africa	KwaZulu-Natal	2021-02-26	COVID-ARTIC-V3
PRJNA636748	SAMN18630782	SRX10519440	SRR14150427	ILLUMINA	South Africa	KwaZulu-Natal	2021-03-02	COVID-ARTIC-V3
PRJNA636748	SAMN18630773	SRX10519477	SRR14150390	ILLUMINA	South Africa	KwaZulu-Natal	2021-03-02	COVID-ARTIC-V3
PRJNA733903	SAMN19461915	SRX11037313	SRR14699232	ILLUMINA	Malawi	none	2021-01-24	COVID-ARTIC-V3
PRJNA733903	SAMN19471887	SRX11037211	SRR14699119	ILLUMINA	Malawi	none	2021-01-21	COVID-ARTIC-V3
PRJNA733903	SAMN19461902	SRX11037298	SRR14699247	ILLUMINA	Malawi	none	2021-01-24	COVID-ARTIC-V3
PRJNA733903	SAMN19471860	SRX11037181	SRR14699149	ILLUMINA	Malawi	none	2021-01-22	COVID-ARTIC-V3
PRJNA733903	SAMN19471882	SRX11037205	SRR14699125	ILLUMINA	Malawi	none	2021-01-21	COVID-ARTIC-V3
PRJNA733903	SAMN19471861	SRX11037182	SRR14699148	ILLUMINA	Malawi	none	2021-01-24	COVID-ARTIC-V3
PRJNA733903	SAMN19471905	SRX11037231	SRR14699099	ILLUMINA	Malawi	none	2021-01-13	COVID-ARTIC-V3
PRJNA733903	SAMN19471891	SRX11037216	SRR14699114	ILLUMINA	Malawi	none	2021-01-21	COVID-ARTIC-V3
PRJNA733903	SAMN19461950	SRX11037351	SRR14699194	ILLUMINA	Malawi	none	2021-01-14	COVID-ARTIC-V3
PRJNA733903	SAMN19471842	SRX11037161	SRR14699169	ILLUMINA	Malawi	none	2021-01-22	COVID-ARTIC-V3
PRJNA733903	SAMN19471832	SRX11037223	SRR14699107	ILLUMINA	Malawi	none	2021-01-22	COVID-ARTIC-V3
PRJNA733903	SAMN19471847	SRX11037166	SRR14699164	ILLUMINA	Malawi	none	2021-01-22	COVID-ARTIC-V3
PRJNA733903	SAMN19471831	SRX11037212	SRR14699118	ILLUMINA	Malawi	none	2021-01-22	COVID-ARTIC-V3
PRJNA733903	SAMN19471856	SRX11037176	SRR14699154	ILLUMINA	Malawi	none	2021-01-21	COVID-ARTIC-V3
PRJNA733903	SAMN19471827	SRX11037167	SRR14699163	ILLUMINA	Malawi	none	2021-01-23	COVID-ARTIC-V3
PRJNA733903	SAMN19471845	SRX11037164	SRR14699166	ILLUMINA	Malawi	none	2021-01-22	COVID-ARTIC-V3
PRJNA733903	SAMN19461865	SRX11037268	SRR14699277	ILLUMINA	Malawi	none	2021-01-22	COVID-ARTIC-V3
PRJNA733903	SAMN19471833	SRX11037234	SRR14699096	ILLUMINA	Malawi	none	2021-01-21	COVID-ARTIC-V3
PRJNA733903	SAMN19471863	SRX11037184	SRR14699146	ILLUMINA	Malawi	none	2021-01-24	COVID-ARTIC-V3
PRJNA733903	SAMN19461891	SRX11037286	SRR14699259	ILLUMINA	Malawi	none	2021-01-22	COVID-ARTIC-V3
PRJNA733903	SAMN19461888	SRX11037283	SRR14699262	ILLUMINA	Malawi	none	2021-01-22	COVID-ARTIC-V3
PRJNA733903	SAMN19461890	SRX11037285	SRR14699260	ILLUMINA	Malawi	none	2021-01-22	COVID-ARTIC-V3
PRJNA733903	SAMN19471893	SRX11037218	SRR14699112	ILLUMINA	Malawi	none	2021-01-21	COVID-ARTIC-V3
PRJNA733903	SAMN19461887	SRX11037282	SRR14699263	ILLUMINA	Malawi	none	2021-01-24	COVID-ARTIC-V3
PRJNA733903	SAMN19461872	SRX11037345	SRR14699200	ILLUMINA	Malawi	none	2021-01-22	COVID-ARTIC-V3
PRJNA717113	SAMN18646600	SRX10556512	SRR14189620	OXFORD_NANOPORE	Angola	Luanda	2020-12-31	COVID-ARTIC-V3
PRJNA717113	SAMN18646626	SRX10556541	SRR14189591	OXFORD_NANOPORE	Angola	Luanda	2021-01-23	COVID-ARTIC-V3
PRJNA717113	SAMN18646605	SRX10556517	SRR14189615	OXFORD_NANOPORE	Angola	Luanda	2021-01-05	COVID-ARTIC-V3
PRJNA717113	SAMN18646648	SRX10556565	SRR14189567	OXFORD_NANOPORE	Angola	Luanda	2021-02-15	COVID-ARTIC-V3
PRJNA717113	SAMN18653175	SRX10556597	SRR14189667	ILLUMINA	Angola	Luanda	2021-02-14	COVID-ARTIC-V3
PRJNA717113	SAMN18646584	SRX10556573	SRR14189559	OXFORD_NANOPORE	Angola	Luanda	2021-03-06	COVID-ARTIC-V3
PRJNA717113	SAMN18646596	SRX10556508	SRR14189624	OXFORD_NANOPORE	Angola	Luanda	2021-03-02	COVID-ARTIC-V3
PRJNA717113	SAMN18653163	SRX10556621	SRR14189643	ILLUMINA	Angola	Luanda	2021-02-22	COVID-ARTIC-V3
PRJNA717113	SAMN18646609	SRX10556522	SRR14189610	OXFORD_NANOPORE	Angola	Luanda	2021-01-07	COVID-ARTIC-V3
PRJNA717113	SAMN18646622	SRX10556536	SRR14189596	OXFORD_NANOPORE	Angola	Luanda	2021-01-16	COVID-ARTIC-V3
PRJNA717113	SAMN18646604	SRX10556516	SRR14189616	OXFORD_NANOPORE	Angola	Luanda	2021-01-05	COVID-ARTIC-V3
PRJNA717113	SAMN18646623	SRX10556537	SRR14189595	OXFORD_NANOPORE	Angola	Luanda	2021-01-14	COVID-ARTIC-V3
PRJNA717113	SAMN18646625	SRX10556539	SRR14189593	OXFORD_NANOPORE	Angola	Luanda	2021-01-20	COVID-ARTIC-V3
PRJNA717113	SAMN18646614	SRX10556527	SRR14189605	OXFORD_NANOPORE	Angola	Luanda	2021-01-10	COVID-ARTIC-V3
PRJNA717113	SAMN18646624	SRX10556538	SRR14189594	OXFORD_NANOPORE	Angola	Luanda	2021-01-20	COVID-ARTIC-V3
PRJNA717113	SAMN18646636	SRX10556552	SRR14189580	OXFORD_NANOPORE	Angola	Luanda	2021-01-20	COVID-ARTIC-V3
PRJNA717113	SAMN18646617	SRX10556531	SRR14189601	OXFORD_NANOPORE	Angola	Luanda	2021-01-13	COVID-ARTIC-V3
PRJNA717113	SAMN18646632	SRX10556547	SRR14189585	OXFORD_NANOPORE	Angola	Luanda	2021-01-28	COVID-ARTIC-V3
PRJNA717113	SAMN18646644	SRX10556560	SRR14189572	OXFORD_NANOPORE	Angola	Luanda	2021-02-12	COVID-ARTIC-V3
PRJNA717113	SAMN18646650	SRX10556567	SRR14189565	OXFORD_NANOPORE	Angola	Luanda	2021-02-18	COVID-ARTIC-V3
PRJNA717113	SAMN18646656	SRX10556574	SRR14189558	OXFORD_NANOPORE	Angola	Luanda	2021-02-25	COVID-ARTIC-V3
PRJNA717113	SAMN18646649	SRX10556566	SRR14189566	OXFORD_NANOPORE	Angola	Luanda	2021-02-15	COVID-ARTIC-V3
PRJNA717113	SAMN18646667	SRX10556586	SRR14189546	OXFORD_NANOPORE	Angola	Luanda	2021-02-26	COVID-ARTIC-V3
PRJNA717113	SAMN18646590	SRX10556501	SRR14189631	OXFORD_NANOPORE	Angola	Luanda	2021-03-04	COVID-ARTIC-V3
PRJNA717113	SAMN18646658	SRX10556576	SRR14189556	OXFORD_NANOPORE	Angola	Luanda	2021-02-22	COVID-ARTIC-V3
PRJNA717113	SAMN18646589	SRX10556500	SRR14189632	OXFORD_NANOPORE	Angola	Luanda	2021-03-05	COVID-ARTIC-V3
PRJNA717113	SAMN18653166	SRX10556624	SRR14189640	ILLUMINA	Angola	Luanda	2021-02-28	COVID-ARTIC-V3
PRJNA717113	SAMN18646586	SRX10556497	SRR14189635	OXFORD_NANOPORE	Angola	Luanda	2021-03-06	COVID-ARTIC-V3
PRJNA717113	SAMN18646585	SRX10556584	SRR14189548	OXFORD_NANOPORE	Angola	Luanda	2021-03-06	COVID-ARTIC-V3
PRJNA717113	SAMN18646588	SRX10556499	SRR14189633	OXFORD_NANOPORE	Angola	Luanda	2021-03-06	COVID-ARTIC-V3
PRJNA717113	SAMN18646592	SRX10556503	SRR14189629	OXFORD_NANOPORE	Angola	Luanda	2021-03-03	COVID-ARTIC-V3
PRJNA717113	SAMN18646577	SRX10556496	SRR14189636	OXFORD_NANOPORE	Angola	Luanda	2021-03-10	COVID-ARTIC-V3
PRJNA717113	SAMN18653160	SRX10556590	SRR14189674	ILLUMINA	Angola	Luanda	2021-02-19	COVID-ARTIC-V3
PRJNA717113	SAMN18653159	SRX10556589	SRR14189675	ILLUMINA	Angola	Luanda	2021-02-16	COVID-ARTIC-V3
PRJNA717113	SAMN18653164	SRX10556622	SRR14189642	ILLUMINA	Angola	Luanda	2021-02-24	COVID-ARTIC-V3
PRJNA717113	SAMN18653174	SRX10556596	SRR14189668	ILLUMINA	Angola	Luanda	2021-02-19	COVID-ARTIC-V3
PRJNA636748	SAMN18630774	SRX10519432	SRR14150435	ILLUMINA	South Africa	KwaZulu-Natal	2021-03-02	COVID-ARTIC-V3
PRJNA636748	SAMN18630799	SRX10519408	SRR14150459	ILLUMINA	South Africa	KwaZulu-Natal	2021-03-01	COVID-ARTIC-V3
PRJNA636748	SAMN18630788	SRX10519447	SRR14150420	ILLUMINA	South Africa	KwaZulu-Natal	2021-03-01	COVID-ARTIC-V3
PRJNA636748	SAMN18630793	SRX10519452	SRR14150415	ILLUMINA	South Africa	KwaZulu-Natal	2021-03-02	COVID-ARTIC-V3
PRJNA636748	SAMN18630828	SRX10519467	SRR14150400	ILLUMINA	South Africa	KwaZulu-Natal	2021-03-07	COVID-ARTIC-V3
PRJNA636748	SAMN18630808	SRX10519418	SRR14150449	ILLUMINA	South Africa	KwaZulu-Natal	2021-03-06	COVID-ARTIC-V3
PRJNA636748	SAMN18630816	SRX10519427	SRR14150440	ILLUMINA	South Africa	KwaZulu-Natal	2021-03-04	COVID-ARTIC-V3
PRJNA636748	SAMN18630811	SRX10519421	SRR14150446	ILLUMINA	South Africa	KwaZulu-Natal	2021-03-06	COVID-ARTIC-V3
PRJNA636748	SAMN18630803	SRX10519412	SRR14150455	ILLUMINA	South Africa	KwaZulu-Natal	2021-03-06	COVID-ARTIC-V3
PRJNA636748	SAMN18630783	SRX10519441	SRR14150426	ILLUMINA	South Africa	KwaZulu-Natal	2021-02-27	COVID-ARTIC-V3
PRJNA636748	SAMN18630792	SRX10519451	SRR14150416	ILLUMINA	South Africa	KwaZulu-Natal	2021-03-02	COVID-ARTIC-V3
PRJNA717113	SAMN18646580	SRX10556529	SRR14189603	OXFORD_NANOPORE	Angola	Luanda	2021-03-07	COVID-ARTIC-V3
PRJNA636748	SAMN19493753	SRX11050248	SRR14712373	OXFORD_NANOPORE	South Africa	Kwazulu-Natal	2021-03-26	COVID-ARTIC-V3
PRJNA636748	SAMN19493845	SRX11050336	SRR14712285	OXFORD_NANOPORE	South Africa	Kwazulu-Natal	2021-03-30	COVID-ARTIC-V3
PRJNA636748	SAMN18645426	SRX10531720	SRR14163317	OXFORD_NANOPORE	South Africa	Kwazulu-Natal	2021-03-08	COVID-ARTIC-V3
PRJNA636748	SAMN18645440	SRX10531736	SRR14163301	OXFORD_NANOPORE	South Africa	Kwazulu-Natal	2021-03-07	COVID-ARTIC-V3
PRJNA636748	SAMN19493827	SRX11050319	SRR14712302	OXFORD_NANOPORE	South Africa	Kwazulu-Natal	2021-04-05	COVID-ARTIC-V3
PRJNA636748	SAMN18645370	SRX10531668	SRR14163369	OXFORD_NANOPORE	South Africa	Kwazulu-Natal	2021-03-05	COVID-ARTIC-V3
PRJNA636748	SAMN19493820	SRX11050311	SRR14712310	OXFORD_NANOPORE	South Africa	Kwazulu-Natal	2021-04-06	COVID-ARTIC-V3
PRJNA636748	SAMN19493759	SRX11050304	SRR14712317	OXFORD_NANOPORE	South Africa	Kwazulu-Natal	2021-03-29	COVID-ARTIC-V3
PRJNA636748	SAMN18645388	SRX10531678	SRR14163359	OXFORD_NANOPORE	South Africa	Kwazulu-Natal	2021-03-06	COVID-ARTIC-V3
PRJNA636748	SAMN19493789	SRX11050277	SRR14712344	OXFORD_NANOPORE	South Africa	Kwazulu-Natal	2021-03-22	COVID-ARTIC-V3
PRJNA636748	SAMN18645377	SRX10531739	SRR14163298	OXFORD_NANOPORE	South Africa	Kwazulu-Natal	2021-03-06	COVID-ARTIC-V3
PRJNA636748	SAMN19493778	SRX11050265	SRR14712356	OXFORD_NANOPORE	South Africa	Kwazulu-Natal	2021-03-27	COVID-ARTIC-V3
PRJNA636748	SAMN18645376	SRX10531734	SRR14163303	OXFORD_NANOPORE	South Africa	Kwazulu-Natal	2021-03-04	COVID-ARTIC-V3
PRJNA636748	SAMN18645421	SRX10531715	SRR14163322	OXFORD_NANOPORE	South Africa	Kwazulu-Natal	2021-03-09	COVID-ARTIC-V3
PRJNA636748	SAMN18645429	SRX10531724	SRR14163313	OXFORD_NANOPORE	South Africa	Kwazulu-Natal	2021-03-08	COVID-ARTIC-V3
PRJNA636748	SAMN19493807	SRX11050297	SRR14712324	OXFORD_NANOPORE	South Africa	Kwazulu-Natal	2021-04-06	COVID-ARTIC-V3
PRJNA636748	SAMN18645439	SRX10531735	SRR14163302	OXFORD_NANOPORE	South Africa	Kwazulu-Natal	2021-03-08	COVID-ARTIC-V3
PRJNA636748	SAMN18645433	SRX10531728	SRR14163309	OXFORD_NANOPORE	South Africa	Kwazulu-Natal	2021-03-08	COVID-ARTIC-V3
PRJNA636748	SAMN18645442	SRX10531738	SRR14163299	OXFORD_NANOPORE	South Africa	Kwazulu-Natal	2021-03-08	COVID-ARTIC-V3
PRJNA636748	SAMN19493842	SRX11050334	SRR14712287	OXFORD_NANOPORE	South Africa	Kwazulu-Natal	2021-04-06	COVID-ARTIC-V3
PRJNA636748	SAMN18645414	SRX10531707	SRR14163330	OXFORD_NANOPORE	South Africa	Kwazulu-Natal	2021-03-07	COVID-ARTIC-V3
PRJNA636748	SAMN18645434	SRX10531729	SRR14163308	OXFORD_NANOPORE	South Africa	Kwazulu-Natal	2021-03-10	COVID-ARTIC-V3
PRJNA636748	SAMN19493814	SRX11050305	SRR14712316	OXFORD_NANOPORE	South Africa	Kwazulu-Natal	2021-04-07	COVID-ARTIC-V3
PRJNA636748	SAMN19493841	SRX11050333	SRR14712288	OXFORD_NANOPORE	South Africa	Kwazulu-Natal	2021-04-06	COVID-ARTIC-V3
PRJNA636748	SAMN19493766	SRX11050253	SRR14712368	OXFORD_NANOPORE	South Africa	Kwazulu-Natal	2021-03-27	COVID-ARTIC-V3
PRJNA636748	SAMN19493819	SRX11050310	SRR14712311	OXFORD_NANOPORE	South Africa	Kwazulu-Natal	2021-04-07	COVID-ARTIC-V3
PRJNA636748	SAMN19493816	SRX11050307	SRR14712314	OXFORD_NANOPORE	South Africa	Kwazulu-Natal	2021-04-07	COVID-ARTIC-V3
PRJNA636748	SAMN18645420	SRX10531714	SRR14163323	OXFORD_NANOPORE	South Africa	Kwazulu-Natal	2021-03-09	COVID-ARTIC-V3
PRJNA636748	SAMN19493773	SRX11050259	SRR14712362	OXFORD_NANOPORE	South Africa	Kwazulu-Natal	2021-03-29	COVID-ARTIC-V3
PRJNA636748	SAMN19493804	SRX11050294	SRR14712327	OXFORD_NANOPORE	South Africa	Kwazulu-Natal	2021-04-02	COVID-ARTIC-V3
PRJNA636748	SAMN19493801	SRX11050290	SRR14712331	OXFORD_NANOPORE	South Africa	Kwazulu-Natal	2021-03-30	COVID-ARTIC-V3
PRJNA636748	SAMN18645428	SRX10531722	SRR14163315	OXFORD_NANOPORE	South Africa	Kwazulu-Natal	2021-03-07	COVID-ARTIC-V3
PRJNA636748	SAMN19493762	SRX11050337	SRR14712284	OXFORD_NANOPORE	South Africa	Kwazulu-Natal	2021-03-27	COVID-ARTIC-V3
PRJNA636748	SAMN18645385	SRX10531675	SRR14163362	OXFORD_NANOPORE	South Africa	Kwazulu-Natal	2021-03-06	COVID-ARTIC-V3
PRJNA636748	SAMN19493785	SRX11050273	SRR14712348	OXFORD_NANOPORE	South Africa	Kwazulu-Natal	2021-03-30	COVID-ARTIC-V3
PRJNA636748	SAMN19493787	SRX11050275	SRR14712346	OXFORD_NANOPORE	South Africa	Kwazulu-Natal	2021-03-24	COVID-ARTIC-V3
PRJNA636748	SAMN19493831	SRX11050323	SRR14712298	OXFORD_NANOPORE	South Africa	Kwazulu-Natal	2021-04-06	COVID-ARTIC-V3
PRJNA636748	SAMN19493843	SRX11050335	SRR14712286	OXFORD_NANOPORE	South Africa	Kwazulu-Natal	2021-04-06	COVID-ARTIC-V3
PRJNA636748	SAMN19493765	SRX11050252	SRR14712369	OXFORD_NANOPORE	South Africa	Kwazulu-Natal	2021-03-28	COVID-ARTIC-V3
PRJNA636748	SAMN19493788	SRX11050276	SRR14712345	OXFORD_NANOPORE	South Africa	Kwazulu-Natal	2021-03-19	COVID-ARTIC-V3
PRJNA636748	SAMN18645382	SRX10531672	SRR14163365	OXFORD_NANOPORE	South Africa	Kwazulu-Natal	2021-03-03	COVID-ARTIC-V3
PRJNA636748	SAMN18645371	SRX10531679	SRR14163358	OXFORD_NANOPORE	South Africa	Kwazulu-Natal	2021-03-05	COVID-ARTIC-V3
PRJNA636748	SAMN19493790	SRX11050278	SRR14712343	OXFORD_NANOPORE	South Africa	Kwazulu-Natal	2021-03-22	COVID-ARTIC-V3
PRJNA636748	SAMN19493817	SRX11050308	SRR14712313	OXFORD_NANOPORE	South Africa	Kwazulu-Natal	2021-04-07	COVID-ARTIC-V3
PRJNA636748	SAMN19493763	SRX11050250	SRR14712371	OXFORD_NANOPORE	South Africa	Kwazulu-Natal	2021-03-28	COVID-ARTIC-V3
PRJNA636748	SAMN19493802	SRX11050291	SRR14712330	OXFORD_NANOPORE	South Africa	Kwazulu-Natal	2021-03-30	COVID-ARTIC-V3
PRJNA636748	SAMN19493823	SRX11050314	SRR14712307	OXFORD_NANOPORE	South Africa	Kwazulu-Natal	2021-04-01	COVID-ARTIC-V3
PRJNA636748	SAMN18645379	SRX10531669	SRR14163368	OXFORD_NANOPORE	South Africa	Kwazulu-Natal	2021-03-04	COVID-ARTIC-V3
PRJNA636748	SAMN19493822	SRX11050313	SRR14712308	OXFORD_NANOPORE	South Africa	Kwazulu-Natal	2021-04-06	COVID-ARTIC-V3
PRJNA636748	SAMN19493834	SRX11050325	SRR14712296	OXFORD_NANOPORE	South Africa	Kwazulu-Natal	2021-04-04	COVID-ARTIC-V3
PRJNA636748	SAMN19493828	SRX11050320	SRR14712301	OXFORD_NANOPORE	South Africa	Kwazulu-Natal	2021-03-30	COVID-ARTIC-V3
PRJNA636748	SAMN19493796	SRX11050285	SRR14712336	OXFORD_NANOPORE	South Africa	Kwazulu-Natal	2021-03-29	COVID-ARTIC-V3
PRJNA636748	SAMN19493838	SRX11050330	SRR14712291	OXFORD_NANOPORE	South Africa	Kwazulu-Natal	2021-04-06	COVID-ARTIC-V3
PRJNA733903	SAMN19471876	SRX11037198	SRR14699132	ILLUMINA	Malawi	none	2021-01-24	COVID-ARTIC-V3
PRJNA636748	SAMN18630777	SRX10519435	SRR14150432	ILLUMINA	South Africa	KwaZulu-Natal	2021-03-02	COVID-ARTIC-V3
PRJNA636748	SAMN18630796	SRX10519456	SRR14150411	ILLUMINA	South Africa	KwaZulu-Natal	2021-03-01	COVID-ARTIC-V3
PRJNA636748	SAMN19473541	SRX11045673	SRR14707673	OXFORD_NANOPORE	South Africa	Gauteng	.	COVID-ARTIC-V3
PRJNA636748	SAMN18630779	SRX10519437	SRR14150430	ILLUMINA	South Africa	KwaZulu-Natal	2021-03-01	COVID-ARTIC-V3
PRJNA717113	SAMN18646616	SRX10556530	SRR14189602	OXFORD_NANOPORE	Angola	Luanda	2021-01-11	COVID-ARTIC-V3
PRJNA636748	SAMN19473594	SRX11045664	SRR14707682	OXFORD_NANOPORE	South Africa	Kwazulu-Natal	2021-04-13	COVID-ARTIC-V3
PRJNA636748	SAMN19473553	SRX11045709	SRR14707637	OXFORD_NANOPORE	South Africa	Kwazulu-Natal	2021-05-05	COVID-ARTIC-V3
PRJNA636748	SAMN19473617	SRX11045638	SRR14707708	OXFORD_NANOPORE	South Africa	Kwazulu-Natal	2021-04-12	COVID-ARTIC-V3
PRJNA636748	SAMN19473545	SRX11045629	SRR14707717	OXFORD_NANOPORE	South Africa	Gauteng	.	COVID-ARTIC-V3
PRJNA636748	SAMN19473551	SRX11045711	SRR14707635	OXFORD_NANOPORE	South Africa	Kwazulu-Natal	2021-05-05	COVID-ARTIC-V3
PRJNA636748	SAMN19473585	SRX11045674	SRR14707672	OXFORD_NANOPORE	South Africa	Kwazulu-Natal	2021-04-11	COVID-ARTIC-V3
PRJNA636748	SAMN19473578	SRX11045681	SRR14707665	OXFORD_NANOPORE	South Africa	Kwazulu-Natal	2021-04-12	COVID-ARTIC-V3
PRJNA636748	SAMN19473544	SRX11045640	SRR14707706	OXFORD_NANOPORE	South Africa	Gauteng	.	COVID-ARTIC-V3
PRJNA636748	SAMN19473536	SRX11045718	SRR14707628	OXFORD_NANOPORE	South Africa	Gauteng	.	COVID-ARTIC-V3
PRJNA636748	SAMN19473537	SRX11045717	SRR14707629	OXFORD_NANOPORE	South Africa	Gauteng	.	COVID-ARTIC-V3
PRJNA636748	SAMN19473590	SRX11045668	SRR14707678	OXFORD_NANOPORE	South Africa	Kwazulu-Natal	2021-04-12	COVID-ARTIC-V3
PRJNA636748	SAMN19473575	SRX11045685	SRR14707661	OXFORD_NANOPORE	South Africa	Kwazulu-Natal	2021-04-11	COVID-ARTIC-V3
PRJNA636748	SAMN19473591	SRX11045667	SRR14707679	OXFORD_NANOPORE	South Africa	Kwazulu-Natal	2021-04-12	COVID-ARTIC-V3
PRJNA636748	SAMN19473567	SRX11045693	SRR14707653	OXFORD_NANOPORE	South Africa	Kwazulu-Natal	2021-04-21	COVID-ARTIC-V3
PRJNA636748	SAMN19473556	SRX11045705	SRR14707641	OXFORD_NANOPORE	South Africa	Kwazulu-Natal	2021-05-05	COVID-ARTIC-V3
PRJNA636748	SAMN19473554	SRX11045708	SRR14707638	OXFORD_NANOPORE	South Africa	Kwazulu-Natal	2021-05-05	COVID-ARTIC-V3
PRJNA636748	SAMN19473596	SRX11045661	SRR14707685	OXFORD_NANOPORE	South Africa	Kwazulu-Natal	2021-04-14	COVID-ARTIC-V3
PRJNA636748	SAMN19473558	SRX11045703	SRR14707643	OXFORD_NANOPORE	South Africa	Kwazulu-Natal	2021-05-05	COVID-ARTIC-V3
PRJNA636748	SAMN19473564	SRX11045697	SRR14707649	OXFORD_NANOPORE	South Africa	Kwazulu-Natal	2021-04-19	COVID-ARTIC-V3
PRJNA636748	SAMN19473555	SRX11045707	SRR14707639	OXFORD_NANOPORE	South Africa	Kwazulu-Natal	2021-05-05	COVID-ARTIC-V3
PRJNA636748	SAMN19473600	SRX11045657	SRR14707689	OXFORD_NANOPORE	South Africa	Kwazulu-Natal	2021-04-12	COVID-ARTIC-V3
PRJNA636748	SAMN19473557	SRX11045704	SRR14707642	OXFORD_NANOPORE	South Africa	Kwazulu-Natal	2021-05-05	COVID-ARTIC-V3
PRJNA636748	SAMN19473607	SRX11045649	SRR14707697	OXFORD_NANOPORE	South Africa	Kwazulu-Natal	2021-04-14	COVID-ARTIC-V3
PRJNA636748	SAMN19473550	SRX11045712	SRR14707634	OXFORD_NANOPORE	South Africa	Kwazulu-Natal	2021-05-05	COVID-ARTIC-V3
PRJNA636748	SAMN19473566	SRX11045694	SRR14707652	OXFORD_NANOPORE	South Africa	Kwazulu-Natal	2021-04-20	COVID-ARTIC-V3
PRJNA636748	SAMN19473627	SRX11045627	SRR14707719	OXFORD_NANOPORE	South Africa	Kwazulu-Natal	2021-04-12	COVID-ARTIC-V3
PRJNA636748	SAMN19473616	SRX11045639	SRR14707707	OXFORD_NANOPORE	South Africa	Kwazulu-Natal	2021-04-10	COVID-ARTIC-V3
PRJNA636748	SAMN19473613	SRX11045643	SRR14707703	OXFORD_NANOPORE	South Africa	Kwazulu-Natal	2021-04-14	COVID-ARTIC-V3
PRJNA636748	SAMN19473620	SRX11045635	SRR14707711	OXFORD_NANOPORE	South Africa	Kwazulu-Natal	2021-04-13	COVID-ARTIC-V3
PRJNA636748	SAMN19473582	SRX11045677	SRR14707669	OXFORD_NANOPORE	South Africa	Kwazulu-Natal	2021-04-11	COVID-ARTIC-V3
PRJNA636748	SAMN19473615	SRX11045641	SRR14707705	OXFORD_NANOPORE	South Africa	Kwazulu-Natal	2021-04-10	COVID-ARTIC-V3
PRJNA636748	SAMN19473614	SRX11045642	SRR14707704	OXFORD_NANOPORE	South Africa	Kwazulu-Natal	2021-04-08	COVID-ARTIC-V3
PRJNA636748	SAMN19473540	SRX11045684	SRR14707662	OXFORD_NANOPORE	South Africa	Gauteng	.	COVID-ARTIC-V3
PRJNA733903	SAMN19471903	SRX11037229	SRR14699101	ILLUMINA	Malawi	none	2021-01-14	COVID-ARTIC-V3
PRJNA717113	SAMN18646593	SRX10556504	SRR14189628	OXFORD_NANOPORE	Angola	Luanda	2021-03-04	COVID-ARTIC-V3
PRJNA636748	SAMN19473542	SRX11045662	SRR14707684	OXFORD_NANOPORE	South Africa	Gauteng	.	COVID-ARTIC-V3
PRJNA717113	SAMN18646594	SRX10556505	SRR14189627	OXFORD_NANOPORE	Angola	Luanda	2021-03-04	COVID-ARTIC-V3
PRJNA717113	SAMN18653177	SRX10556599	SRR14189665	ILLUMINA	Angola	Luanda	2021-01-20	COVID-ARTIC-V3
PRJNA717113	SAMN18646578	SRX10556507	SRR14189625	OXFORD_NANOPORE	Angola	Luanda	2021-03-08	COVID-ARTIC-V3
PRJNA717113	SAMN18646579	SRX10556518	SRR14189614	OXFORD_NANOPORE	Angola	Luanda	2021-03-08	COVID-ARTIC-V3
PRJNA717113	SAMN18646581	SRX10556540	SRR14189592	OXFORD_NANOPORE	Angola	Luanda	2021-03-07	COVID-ARTIC-V3
PRJNA717113	SAMN18646582	SRX10556551	SRR14189581	OXFORD_NANOPORE	Angola	Luanda	2021-03-07	COVID-ARTIC-V3
PRJNA717113	SAMN18646583	SRX10556562	SRR14189570	OXFORD_NANOPORE	Angola	Luanda	2021-03-07	COVID-ARTIC-V3
PRJNA733903	SAMN19471866	SRX11037187	SRR14699143	ILLUMINA	Malawi	none	2021-01-23	COVID-ARTIC-V3
PRJNA717113	SAMN18646598	SRX10556510	SRR14189622	OXFORD_NANOPORE	Angola	Luanda	2020-12-30	COVID-ARTIC-V3
PRJNA717113	SAMN18646601	SRX10556513	SRR14189619	OXFORD_NANOPORE	Angola	Luanda	2021-01-02	COVID-ARTIC-V3
PRJNA717113	SAMN18646602	SRX10556514	SRR14189618	OXFORD_NANOPORE	Angola	Luanda	2021-01-05	COVID-ARTIC-V3
PRJNA717113	SAMN18653161	SRX10556601	SRR14189663	ILLUMINA	Angola	Luanda	2021-02-22	COVID-ARTIC-V3
PRJNA636748	SAMN18630785	SRX10519444	SRR14150423	ILLUMINA	South Africa	KwaZulu-Natal	2021-03-01	COVID-ARTIC-V3
PRJNA636748	SAMN18630807	SRX10519417	SRR14150450	ILLUMINA	South Africa	KwaZulu-Natal	2021-03-03	COVID-ARTIC-V3
PRJNA636748	SAMN18630784	SRX10519443	SRR14150424	ILLUMINA	South Africa	KwaZulu-Natal	2021-03-01	COVID-ARTIC-V3
PRJNA636748	SAMN18630780	SRX10519438	SRR14150429	ILLUMINA	South Africa	KwaZulu-Natal	2021-02-27	COVID-ARTIC-V3
PRJNA636748	SAMN18630823	SRX10519461	SRR14150406	ILLUMINA	South Africa	KwaZulu-Natal	2021-03-06	COVID-ARTIC-V3
PRJNA717113	SAMN18646606	SRX10556519	SRR14189613	OXFORD_NANOPORE	Angola	Luanda	2021-01-04	COVID-ARTIC-V3
PRJNA717113	SAMN18646608	SRX10556521	SRR14189611	OXFORD_NANOPORE	Angola	Luanda	2021-01-06	COVID-ARTIC-V3
PRJNA733903	SAMN19461905	SRX11037302	SRR14699243	ILLUMINA	Malawi	none	2021-01-23	COVID-ARTIC-V3
PRJNA717113	SAMN18646610	SRX10556523	SRR14189609	OXFORD_NANOPORE	Angola	Luanda	2021-01-07	COVID-ARTIC-V3
PRJNA717113	SAMN18646611	SRX10556524	SRR14189608	OXFORD_NANOPORE	Angola	Luanda	2021-01-07	COVID-ARTIC-V3
PRJNA717113	SAMN18646615	SRX10556528	SRR14189604	OXFORD_NANOPORE	Angola	Luanda	2021-01-11	COVID-ARTIC-V3
PRJNA717113	SAMN18646619	SRX10556533	SRR14189599	OXFORD_NANOPORE	Angola	Luanda	2021-01-12	COVID-ARTIC-V3
PRJNA717113	SAMN18646621	SRX10556535	SRR14189597	OXFORD_NANOPORE	Angola	Luanda	2021-01-15	COVID-ARTIC-V3
PRJNA636748	SAMN19493805	SRX11050295	SRR14712326	OXFORD_NANOPORE	South Africa	Kwazulu-Natal	2021-04-06	COVID-ARTIC-V3
PRJNA636748	SAMN18645369	SRX10531667	SRR14163370	OXFORD_NANOPORE	South Africa	Kwazulu-Natal	2021-03-09	COVID-ARTIC-V3
PRJNA733903	SAMN19461933	SRX11037332	SRR14699213	ILLUMINA	Malawi	none	2021-01-14	COVID-ARTIC-V3
PRJNA717113	SAMN18646627	SRX10556542	SRR14189590	OXFORD_NANOPORE	Angola	Luanda	2021-01-22	COVID-ARTIC-V3
PRJNA717113	SAMN18646628	SRX10556543	SRR14189589	OXFORD_NANOPORE	Angola	Luanda	2021-01-22	COVID-ARTIC-V3
PRJNA717113	SAMN18646629	SRX10556544	SRR14189588	OXFORD_NANOPORE	Angola	Luanda	2021-01-28	COVID-ARTIC-V3
PRJNA717113	SAMN18646630	SRX10556545	SRR14189587	OXFORD_NANOPORE	Angola	Luanda	2021-01-29	COVID-ARTIC-V3
PRJNA717113	SAMN18646631	SRX10556546	SRR14189586	OXFORD_NANOPORE	Angola	Luanda	2021-01-28	COVID-ARTIC-V3
PRJNA717113	SAMN18646633	SRX10556548	SRR14189584	OXFORD_NANOPORE	Angola	Luanda	2021-01-29	COVID-ARTIC-V3
PRJNA717113	SAMN18646634	SRX10556549	SRR14189583	OXFORD_NANOPORE	Angola	Luanda	2021-01-28	COVID-ARTIC-V3
PRJNA717113	SAMN18646635	SRX10556550	SRR14189582	OXFORD_NANOPORE	Angola	Luanda	2021-01-29	COVID-ARTIC-V3
PRJNA717113	SAMN18646638	SRX10556554	SRR14189578	OXFORD_NANOPORE	Angola	Luanda	2021-02-01	COVID-ARTIC-V3
PRJNA717113	SAMN18646639	SRX10556555	SRR14189577	OXFORD_NANOPORE	Angola	Luanda	2021-02-03	COVID-ARTIC-V3
PRJNA717113	SAMN18646640	SRX10556556	SRR14189576	OXFORD_NANOPORE	Angola	Luanda	2021-02-05	COVID-ARTIC-V3
PRJNA717113	SAMN18646641	SRX10556557	SRR14189575	OXFORD_NANOPORE	Angola	Luanda	2021-02-06	COVID-ARTIC-V3
PRJNA717113	SAMN18646603	SRX10556515	SRR14189617	OXFORD_NANOPORE	Angola	Luanda	2021-01-05	COVID-ARTIC-V3
PRJNA717113	SAMN18646607	SRX10556520	SRR14189612	OXFORD_NANOPORE	Angola	Luanda	2021-01-05	COVID-ARTIC-V3
PRJNA717113	SAMN18646642	SRX10556558	SRR14189574	OXFORD_NANOPORE	Angola	Luanda	2021-02-08	COVID-ARTIC-V3
PRJNA717113	SAMN19473244	SRX11036275	SRR14698183	ILLUMINA	Angola	Luanda	2021-04-22	COVID-ARTIC-V3
PRJNA636748	SAMN18795144	SRX10633539	SRR14271924	OXFORD_NANOPORE	South Africa	Kwazulu-Natal	2021-03-21	COVID-ARTIC-V3
PRJNA636748	SAMN18795150	SRX10633507	SRR14271956	OXFORD_NANOPORE	South Africa	Kwazulu-Natal	2021-03-19	COVID-ARTIC-V3
PRJNA727735	SAMN19031547	SRX10806368	SRR14455613	ILLUMINA	Zimbabwe	Masvingo	2020-12-17	COVID-ARTIC-V3
PRJNA636748	SAMN18795140	SRX10633505	SRR14271958	OXFORD_NANOPORE	South Africa	Kwazulu-Natal	2021-03-24	COVID-ARTIC-V3
PRJNA718451	SAMN18754073	SRX10633657	SRR14272046	OXFORD_NANOPORE	Mozambique	Niassa	2020-10-10	COVID-ARTIC-V3
PRJNA636748	SAMN18795146	SRX10633561	SRR14271902	OXFORD_NANOPORE	South Africa	Kwazulu-Natal	2021-03-20	COVID-ARTIC-V3
PRJNA636748	SAMN18795154	SRX10633511	SRR14271952	OXFORD_NANOPORE	South Africa	Kwazulu-Natal	2021-03-23	COVID-ARTIC-V3
PRJNA718451	SAMN18754103	SRX10633690	SRR14272013	OXFORD_NANOPORE	Mozambique	Gaza	2020-03-11	COVID-ARTIC-V3
PRJNA636748	SAMN18795160	SRX10633518	SRR14271945	OXFORD_NANOPORE	South Africa	Kwazulu-Natal	2021-03-19	COVID-ARTIC-V3
PRJNA718451	SAMN18754040	SRX10633670	SRR14272033	OXFORD_NANOPORE	Mozambique	Maputo Provincia	2020-08-25	COVID-ARTIC-V3
PRJNA718451	SAMN18754118	SRX10633707	SRR14271996	OXFORD_NANOPORE	Mozambique	none	2021-02-06	COVID-ARTIC-V3
PRJNA717113	SAMN19341620	SRX11001766	SRR14663124	OXFORD_NANOPORE	Angola	Luanda	2021-03-05	COVID-ARTIC-V3
PRJNA717113	SAMN19341616	SRX11001761	SRR14663129	OXFORD_NANOPORE	Angola	Luanda	2021-03-02	COVID-ARTIC-V3
PRJNA717113	SAMN19473834	SRX11047577	SRR14709535	OXFORD_NANOPORE	Angola	Luanda	2020-12-10	COVID-ARTIC-V3
PRJNA718451	SAMN18754052	SRX10633634	SRR14272069	OXFORD_NANOPORE	Mozambique	Maputo Cidade	2020-10-10	COVID-ARTIC-V3
PRJNA717113	SAMN19473836	SRX11047579	SRR14709533	OXFORD_NANOPORE	Angola	Luanda	2020-12-10	COVID-ARTIC-V3
PRJNA636748	SAMN18754416	SRX10633744	SRR14272121	OXFORD_NANOPORE	South Africa	Kwazulu-Natal	2021-03-11	COVID-ARTIC-V3
PRJNA718451	SAMN18754038	SRX10633648	SRR14272055	OXFORD_NANOPORE	Mozambique	Maputo Provincia	2020-08-25	COVID-ARTIC-V3
PRJNA718451	SAMN18754080	SRX10633665	SRR14272038	OXFORD_NANOPORE	Mozambique	Maputo Provincia	2020-10-27	COVID-ARTIC-V3
PRJNA718451	SAMN18754110	SRX10633698	SRR14272005	OXFORD_NANOPORE	Mozambique	Maputo Cidade	2021-02-08	COVID-ARTIC-V3
PRJNA718451	SAMN18754279	SRX10633605	SRR14271978	OXFORD_NANOPORE	Mozambique	Maputo Cidade	2021-02-08	COVID-ARTIC-V3
PRJNA718451	SAMN18754056	SRX10633639	SRR14272064	OXFORD_NANOPORE	Mozambique	Tete	2020-09-29	COVID-ARTIC-V3
PRJNA718451	SAMN18754067	SRX10633651	SRR14272052	OXFORD_NANOPORE	Mozambique	Maputo Provincia	2020-11-10	COVID-ARTIC-V3
PRJNA718451	SAMN18754099	SRX10633686	SRR14272017	OXFORD_NANOPORE	Mozambique	Cabo Delgado	2020-04-11	COVID-ARTIC-V3
PRJNA718451	SAMN18754063	SRX10633646	SRR14272057	OXFORD_NANOPORE	Mozambique	Sofala	2020-11-09	COVID-ARTIC-V3
PRJNA718451	SAMN18754087	SRX10633673	SRR14272030	OXFORD_NANOPORE	Mozambique	Beira	2020-04-11	COVID-ARTIC-V3
PRJNA718451	SAMN18754088	SRX10633674	SRR14272029	OXFORD_NANOPORE	Mozambique	Beira	2020-03-11	COVID-ARTIC-V3
PRJNA718451	SAMN18754097	SRX10633684	SRR14272019	OXFORD_NANOPORE	Mozambique	Maputo Cidade	2020-04-11	COVID-ARTIC-V3
PRJNA718451	SAMN18754114	SRX10633702	SRR14272001	OXFORD_NANOPORE	Mozambique	Maputo Cidade	2021-02-19	COVID-ARTIC-V3
PRJNA718451	SAMN18754265	SRX10633599	SRR14271984	OXFORD_NANOPORE	Mozambique	Inhambane	2021-02-05	COVID-ARTIC-V3
PRJNA718451	SAMN18754089	SRX10633675	SRR14272028	OXFORD_NANOPORE	Mozambique	Beira	2020-03-11	COVID-ARTIC-V3
PRJNA718451	SAMN18754098	SRX10633685	SRR14272018	OXFORD_NANOPORE	Mozambique	Cabo Delgado	2020-04-11	COVID-ARTIC-V3
PRJNA718451	SAMN18754121	SRX10633710	SRR14271993	OXFORD_NANOPORE	Mozambique	Maputo Cidade	2021-02-08	COVID-ARTIC-V3
PRJNA718451	SAMN18754090	SRX10633676	SRR14272027	OXFORD_NANOPORE	Mozambique	Cabo Delgado	2020-04-11	COVID-ARTIC-V3
PRJNA718451	SAMN18754109	SRX10633697	SRR14272006	OXFORD_NANOPORE	Mozambique	Maputo Cidade	2021-02-19	COVID-ARTIC-V3
PRJNA718451	SAMN18754122	SRX10633711	SRR14271992	OXFORD_NANOPORE	Mozambique	Maputo Provincia	2021-02-21	COVID-ARTIC-V3
PRJNA718451	SAMN18754274	SRX10633624	SRR14271959	OXFORD_NANOPORE	Mozambique	Maputo Cidade	2021-02-09	COVID-ARTIC-V3
PRJNA718451	SAMN18754093	SRX10633679	SRR14272024	OXFORD_NANOPORE	Mozambique	Maputo Cidade	2020-04-11	COVID-ARTIC-V3
PRJNA718451	SAMN18754100	SRX10633687	SRR14272016	OXFORD_NANOPORE	Mozambique	Inhambane	2020-04-11	COVID-ARTIC-V3
PRJNA718451	SAMN18754117	SRX10633706	SRR14271997	OXFORD_NANOPORE	Mozambique	Maputo Cidade	2021-02-08	COVID-ARTIC-V3
PRJNA718451	SAMN18754096	SRX10633683	SRR14272020	OXFORD_NANOPORE	Mozambique	Tete	2020-04-11	COVID-ARTIC-V3
PRJNA718451	SAMN18754113	SRX10633701	SRR14272002	OXFORD_NANOPORE	Mozambique	Maputo Cidade	2021-02-21	COVID-ARTIC-V3
PRJNA718451	SAMN18754116	SRX10633705	SRR14271998	OXFORD_NANOPORE	Mozambique	Maputo Cidade	2021-02-06	COVID-ARTIC-V3
PRJNA718451	SAMN18754272	SRX10633622	SRR14271961	OXFORD_NANOPORE	Mozambique	Maputo Provincia	2021-02-06	COVID-ARTIC-V3
PRJNA718451	SAMN18754285	SRX10633612	SRR14271971	OXFORD_NANOPORE	Mozambique	Inhambane	2021-02-07	COVID-ARTIC-V3
PRJNA636748	SAMN18754410	SRX10633737	SRR14272128	OXFORD_NANOPORE	South Africa	Kwazulu-Natal	2021-03-05	COVID-ARTIC-V3
PRJNA718451	SAMN18754123	SRX10633712	SRR14271991	OXFORD_NANOPORE	Mozambique	Maputo Cidade	2021-02-19	COVID-ARTIC-V3
PRJNA718451	SAMN18754266	SRX10633600	SRR14271983	OXFORD_NANOPORE	Mozambique	Inhambane	2021-02-05	COVID-ARTIC-V3
PRJNA718451	SAMN18754280	SRX10633606	SRR14271977	OXFORD_NANOPORE	Mozambique	Maputo Cidade	2021-02-08	COVID-ARTIC-V3
PRJNA718451	SAMN18754269	SRX10633619	SRR14271964	OXFORD_NANOPORE	Mozambique	Maputo Cidade	2021-02-05	COVID-ARTIC-V3
PRJNA636748	SAMN18754389	SRX10633753	SRR14272112	OXFORD_NANOPORE	South Africa	Kwazulu-Natal	2021-03-11	COVID-ARTIC-V3
PRJNA636748	SAMN18754405	SRX10633732	SRR14272133	OXFORD_NANOPORE	South Africa	Kwazulu-Natal	2021-03-11	COVID-ARTIC-V3
PRJNA718451	SAMN18754276	SRX10633602	SRR14271981	OXFORD_NANOPORE	Mozambique	Maputo Cidade	2021-02-05	COVID-ARTIC-V3
PRJNA718451	SAMN18754287	SRX10633614	SRR14271969	OXFORD_NANOPORE	Mozambique	Maputo Cidade	2021-02-02	COVID-ARTIC-V3
PRJNA718451	SAMN18754277	SRX10633603	SRR14271980	OXFORD_NANOPORE	Mozambique	Maputo Provincia	2021-02-19	COVID-ARTIC-V3
PRJNA718451	SAMN18754288	SRX10633615	SRR14271968	OXFORD_NANOPORE	Mozambique	Inhambane	2021-02-05	COVID-ARTIC-V3
PRJNA636748	SAMN18754385	SRX10633719	SRR14272146	OXFORD_NANOPORE	South Africa	Kwazulu-Natal	2021-03-11	COVID-ARTIC-V3
PRJNA636748	SAMN18754401	SRX10633727	SRR14272138	OXFORD_NANOPORE	South Africa	Kwazulu-Natal	2021-03-08	COVID-ARTIC-V3
PRJNA636748	SAMN18754403	SRX10633729	SRR14272136	OXFORD_NANOPORE	South Africa	Kwazulu-Natal	2021-03-11	COVID-ARTIC-V3
PRJNA636748	SAMN18754397	SRX10633723	SRR14272142	OXFORD_NANOPORE	South Africa	Kwazulu-Natal	2021-03-08	COVID-ARTIC-V3
PRJNA636748	SAMN18754415	SRX10633743	SRR14272122	OXFORD_NANOPORE	South Africa	Kwazulu-Natal	2021-03-11	COVID-ARTIC-V3
PRJNA636748	SAMN18754396	SRX10633722	SRR14272143	OXFORD_NANOPORE	South Africa	Kwazulu-Natal	2021-03-09	COVID-ARTIC-V3
PRJNA636748	SAMN18754399	SRX10633725	SRR14272140	OXFORD_NANOPORE	South Africa	Kwazulu-Natal	2021-03-05	COVID-ARTIC-V3
PRJNA636748	SAMN18754424	SRX10633752	SRR14272113	OXFORD_NANOPORE	South Africa	Kwazulu-Natal	2021-03-08	COVID-ARTIC-V3
PRJNA636748	SAMN18754404	SRX10633730	SRR14272135	OXFORD_NANOPORE	South Africa	Kwazulu-Natal	2021-03-11	COVID-ARTIC-V3
PRJNA636748	SAMN18754436	SRX10633766	SRR14272099	OXFORD_NANOPORE	South Africa	Kwazulu-Natal	2021-03-08	COVID-ARTIC-V3
PRJNA636748	SAMN18754412	SRX10633739	SRR14272126	OXFORD_NANOPORE	South Africa	Kwazulu-Natal	2021-03-11	COVID-ARTIC-V3
PRJNA636748	SAMN18754446	SRX10633777	SRR14272088	OXFORD_NANOPORE	South Africa	Kwazulu-Natal	2021-03-02	COVID-ARTIC-V3
PRJNA636748	SAMN18754414	SRX10633741	SRR14272124	OXFORD_NANOPORE	South Africa	Kwazulu-Natal	2021-03-10	COVID-ARTIC-V3
PRJNA636748	SAMN18754451	SRX10633782	SRR14272083	OXFORD_NANOPORE	South Africa	Kwazulu-Natal	2021-03-03	COVID-ARTIC-V3
PRJNA636748	SAMN18754419	SRX10633747	SRR14272118	OXFORD_NANOPORE	South Africa	Kwazulu-Natal	2021-03-09	COVID-ARTIC-V3
PRJNA636748	SAMN18795141	SRX10633506	SRR14271957	OXFORD_NANOPORE	South Africa	Kwazulu-Natal	2021-03-24	COVID-ARTIC-V3
PRJNA636748	SAMN18795159	SRX10633516	SRR14271947	OXFORD_NANOPORE	South Africa	Kwazulu-Natal	2021-03-24	COVID-ARTIC-V3
PRJNA636748	SAMN18754425	SRX10633754	SRR14272111	OXFORD_NANOPORE	South Africa	Kwazulu-Natal	2021-03-08	COVID-ARTIC-V3
PRJNA636748	SAMN18754426	SRX10633755	SRR14272110	OXFORD_NANOPORE	South Africa	Kwazulu-Natal	2021-03-08	COVID-ARTIC-V3
PRJNA636748	SAMN18754433	SRX10633762	SRR14272103	OXFORD_NANOPORE	South Africa	Kwazulu-Natal	2021-03-09	COVID-ARTIC-V3
PRJNA636748	SAMN18795143	SRX10633528	SRR14271935	OXFORD_NANOPORE	South Africa	Kwazulu-Natal	2021-03-19	COVID-ARTIC-V3
PRJNA636748	SAMN18795148	SRX10633583	SRR14271880	OXFORD_NANOPORE	South Africa	Kwazulu-Natal	2021-03-24	COVID-ARTIC-V3
PRJNA636748	SAMN18795164	SRX10633522	SRR14271941	OXFORD_NANOPORE	South Africa	Kwazulu-Natal	2021-03-20	COVID-ARTIC-V3
PRJNA636748	SAMN18795185	SRX10633545	SRR14271918	OXFORD_NANOPORE	South Africa	Kwazulu-Natal	2021-02-28	COVID-ARTIC-V3
PRJNA636748	SAMN18795231	SRX10633596	SRR14271867	OXFORD_NANOPORE	South Africa	Kwazulu-Natal	2021-03-20	COVID-ARTIC-V3
PRJNA636748	SAMN18795153	SRX10633510	SRR14271953	OXFORD_NANOPORE	South Africa	Kwazulu-Natal	2021-03-16	COVID-ARTIC-V3
PRJNA636748	SAMN18795179	SRX10633538	SRR14271925	OXFORD_NANOPORE	South Africa	Kwazulu-Natal	2021-03-18	COVID-ARTIC-V3
PRJNA636748	SAMN18795169	SRX10633527	SRR14271936	OXFORD_NANOPORE	South Africa	Kwazulu-Natal	2021-03-24	COVID-ARTIC-V3
PRJNA636748	SAMN18795172	SRX10633531	SRR14271932	OXFORD_NANOPORE	South Africa	Kwazulu-Natal	2021-03-20	COVID-ARTIC-V3
PRJNA636748	SAMN18795191	SRX10633552	SRR14271911	OXFORD_NANOPORE	South Africa	Kwazulu-Natal	2021-03-14	COVID-ARTIC-V3
PRJNA718451	SAMN18754120	SRX10633709	SRR14271994	OXFORD_NANOPORE	Mozambique	Maputo Cidade	2021-02-08	COVID-ARTIC-V3
PRJNA636748	SAMN18795170	SRX10633529	SRR14271934	OXFORD_NANOPORE	South Africa	Kwazulu-Natal	2021-03-24	COVID-ARTIC-V3
PRJNA636748	SAMN18795192	SRX10633553	SRR14271910	OXFORD_NANOPORE	South Africa	Kwazulu-Natal	2021-02-26	COVID-ARTIC-V3
PRJNA636748	SAMN18795199	SRX10633560	SRR14271903	OXFORD_NANOPORE	South Africa	Kwazulu-Natal	2021-03-17	COVID-ARTIC-V3
PRJNA636748	SAMN18795188	SRX10633548	SRR14271915	OXFORD_NANOPORE	South Africa	Kwazulu-Natal	2021-03-15	COVID-ARTIC-V3
PRJNA718451	SAMN18754104	SRX10633691	SRR14272012	OXFORD_NANOPORE	Mozambique	Gaza	2020-03-11	COVID-ARTIC-V3
PRJNA636748	SAMN18795227	SRX10633591	SRR14271872	OXFORD_NANOPORE	South Africa	Kwazulu-Natal	2021-03-12	COVID-ARTIC-V3
PRJNA718451	SAMN18754124	SRX10633713	SRR14271990	OXFORD_NANOPORE	Mozambique	Maputo Cidade	2021-02-18	COVID-ARTIC-V3
PRJNA636748	SAMN18795217	SRX10633580	SRR14271883	OXFORD_NANOPORE	South Africa	Kwazulu-Natal	2021-03-15	COVID-ARTIC-V3
PRJNA636748	SAMN18754420	SRX10633748	SRR14272117	OXFORD_NANOPORE	South Africa	Kwazulu-Natal	2021-03-09	COVID-ARTIC-V3
PRJNA636748	SAMN18795203	SRX10633565	SRR14271898	OXFORD_NANOPORE	South Africa	Kwazulu-Natal	2021-03-14	COVID-ARTIC-V3
PRJNA636748	SAMN18754423	SRX10633751	SRR14272114	OXFORD_NANOPORE	South Africa	Kwazulu-Natal	2021-03-08	COVID-ARTIC-V3
PRJNA636748	SAMN18795221	SRX10633585	SRR14271878	OXFORD_NANOPORE	South Africa	Kwazulu-Natal	2021-03-18	COVID-ARTIC-V3
PRJNA718451	SAMN18754125	SRX10633715	SRR14271988	OXFORD_NANOPORE	Mozambique	Maputo Cidade	2021-02-05	COVID-ARTIC-V3
PRJNA636748	SAMN18795226	SRX10633590	SRR14271873	OXFORD_NANOPORE	South Africa	Kwazulu-Natal	2021-02-28	COVID-ARTIC-V3
PRJNA718451	SAMN18754086	SRX10633672	SRR14272031	OXFORD_NANOPORE	Mozambique	Tete	2020-02-11	COVID-ARTIC-V3
PRJNA636748	SAMN18795230	SRX10633595	SRR14271868	OXFORD_NANOPORE	South Africa	Kwazulu-Natal	2021-03-16	COVID-ARTIC-V3
PRJNA636748	SAMN18754429	SRX10633758	SRR14272107	OXFORD_NANOPORE	South Africa	Kwazulu-Natal	2021-03-09	COVID-ARTIC-V3
PRJNA718451	SAMN18754112	SRX10633700	SRR14272003	OXFORD_NANOPORE	Mozambique	Maputo provincia	2021-02-04	COVID-ARTIC-V3
PRJNA636748	SAMN18754421	SRX10633749	SRR14272116	OXFORD_NANOPORE	South Africa	Kwazulu-Natal	2021-03-10	COVID-ARTIC-V3
PRJNA636748	SAMN18754430	SRX10633759	SRR14272106	OXFORD_NANOPORE	South Africa	Kwazulu-Natal	2021-03-09	COVID-ARTIC-V3
PRJNA636748	SAMN18754387	SRX10633731	SRR14272134	OXFORD_NANOPORE	South Africa	Kwazulu-Natal	2021-03-11	COVID-ARTIC-V3
PRJNA636748	SAMN18795155	SRX10633512	SRR14271951	OXFORD_NANOPORE	South Africa	Kwazulu-Natal	2021-03-24	COVID-ARTIC-V3
PRJNA718451	SAMN18754036	SRX10633626	SRR14272077	OXFORD_NANOPORE	Mozambique	Maputo Cidade	2020-08-25	COVID-ARTIC-V3
PRJNA718451	SAMN18754053	SRX10633635	SRR14272068	OXFORD_NANOPORE	Mozambique	Maputo Cidade	2020-10-10	COVID-ARTIC-V3
PRJNA718451	SAMN18754077	SRX10633662	SRR14272041	OXFORD_NANOPORE	Mozambique	Tete	2020-10-16	COVID-ARTIC-V3
PRJNA718451	SAMN18754082	SRX10633667	SRR14272036	OXFORD_NANOPORE	Mozambique	Maputo Cidade	2020-10-31	COVID-ARTIC-V3
PRJNA718451	SAMN18754083	SRX10633668	SRR14272035	OXFORD_NANOPORE	Mozambique	Maputo Cidade	2020-10-31	COVID-ARTIC-V3
PRJNA718451	SAMN18754085	SRX10633671	SRR14272032	OXFORD_NANOPORE	Mozambique	Gaza	2020-01-11	COVID-ARTIC-V3
PRJNA718451	SAMN18754092	SRX10633678	SRR14272025	OXFORD_NANOPORE	Mozambique	Maputo Cidade	2020-03-11	COVID-ARTIC-V3
PRJNA718451	SAMN18754094	SRX10633680	SRR14272023	OXFORD_NANOPORE	Mozambique	Maputo Cidade	2020-05-11	COVID-ARTIC-V3
PRJNA718451	SAMN18754106	SRX10633694	SRR14272009	OXFORD_NANOPORE	Mozambique	Maputo Cidade	2021-02-06	COVID-ARTIC-V3
PRJNA718451	SAMN18754126	SRX10633716	SRR14271987	OXFORD_NANOPORE	Mozambique	Maputo Cidade	2021-02-08	COVID-ARTIC-V3
PRJNA718451	SAMN18754278	SRX10633604	SRR14271979	OXFORD_NANOPORE	Mozambique	none	2021-02-08	COVID-ARTIC-V3
PRJNA718451	SAMN18754283	SRX10633609	SRR14271974	OXFORD_NANOPORE	Mozambique	Maputo Cidade	2021-02-08	COVID-ARTIC-V3
PRJNA718451	SAMN18754286	SRX10633613	SRR14271970	OXFORD_NANOPORE	Mozambique	Maputo Cidade	2021-02-08	COVID-ARTIC-V3
PRJNA718451	SAMN18754289	SRX10633616	SRR14271967	OXFORD_NANOPORE	Mozambique	Maputo Cidade	2021-02-06	COVID-ARTIC-V3
PRJNA636748	SAMN18754391	SRX10633775	SRR14272090	OXFORD_NANOPORE	South Africa	Kwazulu-Natal	2021-03-10	COVID-ARTIC-V3
PRJNA636748	SAMN18754393	SRX10633785	SRR14272080	OXFORD_NANOPORE	South Africa	Kwazulu-Natal	2021-03-11	COVID-ARTIC-V3
PRJNA636748	SAMN18754395	SRX10633721	SRR14272144	OXFORD_NANOPORE	South Africa	Kwazulu-Natal	2021-03-10	COVID-ARTIC-V3
PRJNA636748	SAMN18754398	SRX10633724	SRR14272141	OXFORD_NANOPORE	South Africa	Kwazulu-Natal	2021-03-08	COVID-ARTIC-V3
PRJNA636748	SAMN18754406	SRX10633733	SRR14272132	OXFORD_NANOPORE	South Africa	Kwazulu-Natal	2021-03-10	COVID-ARTIC-V3
PRJNA636748	SAMN18754407	SRX10633734	SRR14272131	OXFORD_NANOPORE	South Africa	Kwazulu-Natal	2021-03-11	COVID-ARTIC-V3
PRJNA636748	SAMN18754408	SRX10633735	SRR14272130	OXFORD_NANOPORE	South Africa	Kwazulu-Natal	2021-03-08	COVID-ARTIC-V3
PRJNA636748	SAMN18754413	SRX10633740	SRR14272125	OXFORD_NANOPORE	South Africa	Kwazulu-Natal	2021-03-10	COVID-ARTIC-V3
PRJNA636748	SAMN18754437	SRX10633767	SRR14272098	OXFORD_NANOPORE	South Africa	Kwazulu-Natal	2021-03-03	COVID-ARTIC-V3
PRJNA636748	SAMN18754438	SRX10633768	SRR14272097	OXFORD_NANOPORE	South Africa	Kwazulu-Natal	2021-03-01	COVID-ARTIC-V3
PRJNA636748	SAMN18795147	SRX10633572	SRR14271891	OXFORD_NANOPORE	South Africa	Kwazulu-Natal	2021-03-17	COVID-ARTIC-V3
PRJNA636748	SAMN18795149	SRX10633594	SRR14271869	OXFORD_NANOPORE	South Africa	Kwazulu-Natal	2021-03-24	COVID-ARTIC-V3
PRJNA636748	SAMN18795168	SRX10633526	SRR14271937	OXFORD_NANOPORE	South Africa	Kwazulu-Natal	2021-03-19	COVID-ARTIC-V3
PRJNA636748	SAMN18795173	SRX10633532	SRR14271931	OXFORD_NANOPORE	South Africa	Kwazulu-Natal	2021-03-24	COVID-ARTIC-V3
PRJNA636748	SAMN18795181	SRX10633541	SRR14271922	OXFORD_NANOPORE	South Africa	Kwazulu-Natal	2021-03-17	COVID-ARTIC-V3
PRJNA636748	SAMN18795182	SRX10633542	SRR14271921	OXFORD_NANOPORE	South Africa	Kwazulu-Natal	2021-03-16	COVID-ARTIC-V3
PRJNA636748	SAMN18795186	SRX10633546	SRR14271917	OXFORD_NANOPORE	South Africa	Kwazulu-Natal	2021-03-16	COVID-ARTIC-V3
PRJNA636748	SAMN18795195	SRX10633556	SRR14271907	OXFORD_NANOPORE	South Africa	Kwazulu-Natal	2021-03-15	COVID-ARTIC-V3
PRJNA636748	SAMN18795196	SRX10633557	SRR14271906	OXFORD_NANOPORE	South Africa	Kwazulu-Natal	2021-02-21	COVID-ARTIC-V3
PRJNA636748	SAMN18795198	SRX10633559	SRR14271904	OXFORD_NANOPORE	South Africa	Kwazulu-Natal	2021-03-18	COVID-ARTIC-V3
PRJNA636748	SAMN18795201	SRX10633563	SRR14271900	OXFORD_NANOPORE	South Africa	Kwazulu-Natal	2021-03-07	COVID-ARTIC-V3
PRJNA636748	SAMN18795218	SRX10633581	SRR14271882	OXFORD_NANOPORE	South Africa	Kwazulu-Natal	2021-03-15	COVID-ARTIC-V3
PRJNA718451	SAMN18754128	SRX10633718	SRR14271985	OXFORD_NANOPORE	Mozambique	Maputo Cidade	2021-02-22	COVID-ARTIC-V3
PRJNA636748	SAMN18754400	SRX10633726	SRR14272139	OXFORD_NANOPORE	South Africa	Kwazulu-Natal	2021-03-08	COVID-ARTIC-V3
PRJNA636748	SAMN18795174	SRX10633533	SRR14271930	OXFORD_NANOPORE	South Africa	Kwazulu-Natal	2021-03-17	COVID-ARTIC-V3
PRJNA636748	SAMN18754392	SRX10633784	SRR14272081	OXFORD_NANOPORE	South Africa	Kwazulu-Natal	2021-03-10	COVID-ARTIC-V3
PRJNA636748	SAMN18754428	SRX10633757	SRR14272108	OXFORD_NANOPORE	South Africa	Kwazulu-Natal	2021-03-10	COVID-ARTIC-V3
PRJNA717113	SAMN19462121	SRX11035242	SRR14697166	ILLUMINA	Angola	Luanda	.	COVID-ARTIC-V3
PRJNA727735	SAMN19031569	SRX10806391	SRR14455590	ILLUMINA	Zimbabwe	Masvingo	2021-01-10	COVID-ARTIC-V3
PRJNA733903	SAMN19467756	SRX11036174	SRR14698030	ILLUMINA	Malawi	none	2021-04-08	COVID-ARTIC-V3
PRJNA727735	SAMN19031100	SRX10805977	SRR14455170	ILLUMINA	Zimbabwe	Bindura	2020-12-28	COVID-ARTIC-V3
PRJNA717113	SAMN19316439	SRX10972914	SRR14633028	ILLUMINA	Angola	Luanda	2021-03-12	COVID-ARTIC-V3
PRJNA727735	SAMN19031064	SRX10805996	SRR14455151	ILLUMINA	Zimbabwe	Harare	2021-02-02	COVID-ARTIC-V3
PRJNA717113	SAMN19473381	SRX11035569	SRR14697557	ILLUMINA	Angola	Luanda	2021-03-18	COVID-ARTIC-V3
PRJNA733903	SAMN19467777	SRX11036128	SRR14698076	ILLUMINA	Malawi	none	2021-04-10	COVID-ARTIC-V3
PRJNA717113	SAMN19316396	SRX10972866	SRR14633076	ILLUMINA	Angola	Luanda	2021-02-23	COVID-ARTIC-V3
PRJNA733903	SAMN19467768	SRX11036118	SRR14698086	ILLUMINA	Malawi	none	2021-04-09	COVID-ARTIC-V3
PRJNA717113	SAMN19316408	SRX10972880	SRR14633062	ILLUMINA	Angola	Luanda	2021-03-01	COVID-ARTIC-V3
PRJNA717113	SAMN19316409	SRX10972881	SRR14633061	ILLUMINA	Angola	Luanda	2021-02-28	COVID-ARTIC-V3
PRJNA717113	SAMN19031638	SRX10806350	SRR14455538	ILLUMINA	Angola	Luanda	2021-03-10	COVID-ARTIC-V3
PRJNA733903	SAMN19467799	SRX11036153	SRR14698051	ILLUMINA	Malawi	none	2021-04-11	COVID-ARTIC-V3
PRJNA727735	SAMN19031081	SRX10805956	SRR14455191	ILLUMINA	Zimbabwe	Harare	2021-02-04	COVID-ARTIC-V3
PRJNA727735	SAMN19031546	SRX10806367	SRR14455614	ILLUMINA	Zimbabwe	Masvingo	2020-12-17	COVID-ARTIC-V3
PRJNA727735	SAMN19031608	SRX10806434	SRR14455547	ILLUMINA	Zimbabwe	Masvingo	2021-01-05	COVID-ARTIC-V3
PRJNA727735	SAMN19031550	SRX10806371	SRR14455610	ILLUMINA	Zimbabwe	Masvingo	2020-12-17	COVID-ARTIC-V3
PRJNA717113	SAMN19473277	SRX11036272	SRR14698186	ILLUMINA	Angola	Luanda	2021-04-07	COVID-ARTIC-V3
PRJNA717113	SAMN19473389	SRX11035578	SRR14697548	ILLUMINA	Angola	Luanda	2021-03-11	COVID-ARTIC-V3
PRJNA717113	SAMN19316402	SRX10972873	SRR14633069	ILLUMINA	Angola	Luanda	2021-03-02	COVID-ARTIC-V3
PRJNA727735	SAMN19031085	SRX10805960	SRR14455187	ILLUMINA	Zimbabwe	Harare	2021-02-23	COVID-ARTIC-V3
PRJNA727735	SAMN19031573	SRX10806395	SRR14455586	ILLUMINA	Zimbabwe	Masvingo	2021-01-07	COVID-ARTIC-V3
PRJNA717113	SAMN19341600	SRX11001768	SRR14663122	OXFORD_NANOPORE	Angola	Luanda	2021-02-26	COVID-ARTIC-V3
PRJNA727735	SAMN19031559	SRX10806380	SRR14455601	ILLUMINA	Zimbabwe	Masvingo	2021-01-02	COVID-ARTIC-V3
PRJNA717113	SAMN19031636	SRX10806348	SRR14455540	ILLUMINA	Angola	Luanda	2021-03-02	COVID-ARTIC-V3
PRJNA727735	SAMN19031076	SRX10805950	SRR14455197	ILLUMINA	Zimbabwe	Harare	2021-02-02	COVID-ARTIC-V3
PRJNA727735	SAMN19031065	SRX10806007	SRR14455140	ILLUMINA	Zimbabwe	Harare	2021-02-02	COVID-ARTIC-V3
PRJNA727735	SAMN19031539	SRX10806359	SRR14455622	ILLUMINA	Zimbabwe	Masvingo	2020-12-11	COVID-ARTIC-V3
PRJNA727735	SAMN19031058	SRX10805940	SRR14455207	ILLUMINA	Zimbabwe	Harare	2021-02-02	COVID-ARTIC-V3
PRJNA717113	SAMN19473418	SRX11035608	SRR14697518	ILLUMINA	Angola	Luanda	2020-12-09	COVID-ARTIC-V3
PRJNA727735	SAMN19031607	SRX10806433	SRR14455548	ILLUMINA	Zimbabwe	Masvingo	2021-01-05	COVID-ARTIC-V3
PRJNA727735	SAMN19031588	SRX10806412	SRR14455569	ILLUMINA	Zimbabwe	Masvingo	2021-01-04	COVID-ARTIC-V3
PRJNA727735	SAMN19031612	SRX10806438	SRR14455543	ILLUMINA	Zimbabwe	Bindura	2020-12-30	COVID-ARTIC-V3
PRJNA727735	SAMN19031574	SRX10806396	SRR14455585	ILLUMINA	Zimbabwe	Masvingo	2021-01-07	COVID-ARTIC-V3
PRJNA727735	SAMN19031606	SRX10806431	SRR14455550	ILLUMINA	Zimbabwe	Masvingo	2021-01-04	COVID-ARTIC-V3
PRJNA727735	SAMN19031098	SRX10805975	SRR14455172	ILLUMINA	Zimbabwe	Bindura	2020-12-30	COVID-ARTIC-V3
PRJNA727735	SAMN19031115	SRX10805993	SRR14455154	ILLUMINA	Zimbabwe	Bindura	2021-01-05	COVID-ARTIC-V3
PRJNA727735	SAMN19031114	SRX10805992	SRR14455155	ILLUMINA	Zimbabwe	Bindura	2021-01-04	COVID-ARTIC-V3
PRJNA727735	SAMN19031068	SRX10805942	SRR14455205	ILLUMINA	Zimbabwe	Harare	2021-02-03	COVID-ARTIC-V3
PRJNA727735	SAMN19031563	SRX10806384	SRR14455597	ILLUMINA	Zimbabwe	Masvingo	2021-01-02	COVID-ARTIC-V3
PRJNA717113	SAMN19473301	SRX11036299	SRR14698159	ILLUMINA	Angola	Luanda	2021-04-16	COVID-ARTIC-V3
PRJNA717113	SAMN19473297	SRX11036294	SRR14698164	ILLUMINA	Angola	Luanda	2021-04-12	COVID-ARTIC-V3
PRJNA717113	SAMN19341605	SRX11001773	SRR14663117	OXFORD_NANOPORE	Angola	Luanda	2021-02-03	COVID-ARTIC-V3
PRJNA727735	SAMN19031581	SRX10806404	SRR14455577	ILLUMINA	Zimbabwe	Masvingo	2020-12-07	COVID-ARTIC-V3
PRJNA727735	SAMN19031108	SRX10805986	SRR14455161	ILLUMINA	Zimbabwe	Bindura	2020-12-31	COVID-ARTIC-V3
PRJNA727735	SAMN19031092	SRX10805968	SRR14455179	ILLUMINA	Zimbabwe	Harare	2021-02-26	COVID-ARTIC-V3
PRJNA733903	SAMN19467798	SRX11036151	SRR14698053	ILLUMINA	Malawi	none	2021-04-11	COVID-ARTIC-V3
PRJNA733903	SAMN19467755	SRX11036163	SRR14698041	ILLUMINA	Malawi	none	2021-04-07	COVID-ARTIC-V3
PRJNA733903	SAMN19467761	SRX11036207	SRR14697997	ILLUMINA	Malawi	none	2021-04-06	COVID-ARTIC-V3
PRJNA733903	SAMN19467767	SRX11036117	SRR14698087	ILLUMINA	Malawi	none	2021-04-08	COVID-ARTIC-V3
PRJNA733903	SAMN19467753	SRX11036141	SRR14698063	ILLUMINA	Malawi	none	2021-04-07	COVID-ARTIC-V3
PRJNA733903	SAMN19467776	SRX11036127	SRR14698077	ILLUMINA	Malawi	none	2021-04-10	COVID-ARTIC-V3
PRJNA733903	SAMN19467770	SRX11036121	SRR14698083	ILLUMINA	Malawi	none	2021-04-09	COVID-ARTIC-V3
PRJNA727735	SAMN19031138	SRX10806019	SRR14455128	ILLUMINA	Zimbabwe	Bindura	2021-01-22	COVID-ARTIC-V3
PRJNA727735	SAMN19031567	SRX10806389	SRR14455592	ILLUMINA	Zimbabwe	Masvingo	2020-12-31	COVID-ARTIC-V3
PRJNA717113	SAMN19316417	SRX10972890	SRR14633052	ILLUMINA	Angola	Luanda	2021-03-10	COVID-ARTIC-V3
PRJNA727735	SAMN19031587	SRX10806411	SRR14455570	ILLUMINA	Zimbabwe	Masvingo	2021-01-11	COVID-ARTIC-V3
PRJNA727735	SAMN19031533	SRX10806421	SRR14455560	ILLUMINA	Zimbabwe	Bindura	2021-02-26	COVID-ARTIC-V3
PRJNA717113	SAMN19031639	SRX10806351	SRR14455537	ILLUMINA	Angola	Luanda	2021-03-10	COVID-ARTIC-V3
PRJNA717113	SAMN19473838	SRX11047581	SRR14709531	OXFORD_NANOPORE	Angola	Luanda	2020-12-08	COVID-ARTIC-V3
PRJNA727735	SAMN19031528	SRX10806366	SRR14455615	ILLUMINA	Zimbabwe	Bindura	2021-02-01	COVID-ARTIC-V3
PRJNA727735	SAMN19031555	SRX10806376	SRR14455605	ILLUMINA	Zimbabwe	Masvingo	2020-12-30	COVID-ARTIC-V3
PRJNA636748	SAMN18754444	SRX10633774	SRR14272091	OXFORD_NANOPORE	South Africa	Kwazulu-Natal	2021-03-08	COVID-ARTIC-V3
PRJNA718451	SAMN18754079	SRX10633664	SRR14272039	OXFORD_NANOPORE	Mozambique	Maputo Cidade	2020-10-30	COVID-ARTIC-V3
PRJNA636748	SAMN18795162	SRX10633520	SRR14271943	OXFORD_NANOPORE	South Africa	Kwazulu-Natal	2021-03-19	COVID-ARTIC-V3
PRJNA718451	SAMN18754060	SRX10633643	SRR14272060	OXFORD_NANOPORE	Mozambique	Maputo Provincia	2020-11-09	COVID-ARTIC-V3
PRJNA636748	SAMN18795156	SRX10633513	SRR14271950	OXFORD_NANOPORE	South Africa	Kwazulu-Natal	2021-03-24	COVID-ARTIC-V3
PRJNA718451	SAMN18754037	SRX10633637	SRR14272066	OXFORD_NANOPORE	Mozambique	Maputo Provincia	2020-08-26	COVID-ARTIC-V3
PRJNA718451	SAMN18754084	SRX10633669	SRR14272034	OXFORD_NANOPORE	Mozambique	Inhambane	2020-10-31	COVID-ARTIC-V3
PRJNA636748	SAMN18754435	SRX10633765	SRR14272100	OXFORD_NANOPORE	South Africa	Kwazulu-Natal	2021-02-28	COVID-ARTIC-V3
PRJNA636748	SAMN18795207	SRX10633569	SRR14271894	OXFORD_NANOPORE	South Africa	Kwazulu-Natal	2021-03-15	COVID-ARTIC-V3
PRJNA636748	SAMN18754388	SRX10633742	SRR14272123	OXFORD_NANOPORE	South Africa	Kwazulu-Natal	2021-03-11	COVID-ARTIC-V3
PRJNA718451	SAMN18754074	SRX10633658	SRR14272045	OXFORD_NANOPORE	Mozambique	Gaza	2020-10-10	COVID-ARTIC-V3
PRJNA718451	SAMN18754111	SRX10633699	SRR14272004	OXFORD_NANOPORE	Mozambique	Maputo Cidade	2021-02-08	COVID-ARTIC-V3
PRJNA718451	SAMN18754081	SRX10633666	SRR14272037	OXFORD_NANOPORE	Mozambique	Tete	2020-10-27	COVID-ARTIC-V3
PRJNA718451	SAMN18754065	SRX10633649	SRR14272054	OXFORD_NANOPORE	Mozambique	Quelimane	2020-10-10	COVID-ARTIC-V3
PRJNA718451	SAMN18754078	SRX10633663	SRR14272040	OXFORD_NANOPORE	Mozambique	Maputo Cidade	2020-10-21	COVID-ARTIC-V3
PRJNA718451	SAMN18754102	SRX10633689	SRR14272014	OXFORD_NANOPORE	Mozambique	Maputo Cidade	2020-04-11	COVID-ARTIC-V3
PRJNA636748	SAMN18754402	SRX10633728	SRR14272137	OXFORD_NANOPORE	South Africa	Kwazulu-Natal	2021-03-08	COVID-ARTIC-V3
PRJNA636748	SAMN18754409	SRX10633736	SRR14272129	OXFORD_NANOPORE	South Africa	Kwazulu-Natal	2021-03-09	COVID-ARTIC-V3
PRJNA636748	SAMN18754431	SRX10633760	SRR14272105	OXFORD_NANOPORE	South Africa	Kwazulu-Natal	2021-03-09	COVID-ARTIC-V3
PRJNA636748	SAMN18754443	SRX10633773	SRR14272092	OXFORD_NANOPORE	South Africa	Kwazulu-Natal	2021-03-08	COVID-ARTIC-V3
PRJNA636748	SAMN18754411	SRX10633738	SRR14272127	OXFORD_NANOPORE	South Africa	Kwazulu-Natal	2021-03-12	COVID-ARTIC-V3
PRJNA636748	SAMN18754434	SRX10633763	SRR14272102	OXFORD_NANOPORE	South Africa	Kwazulu-Natal	2021-03-09	COVID-ARTIC-V3
PRJNA636748	SAMN18754450	SRX10633781	SRR14272084	OXFORD_NANOPORE	South Africa	Kwazulu-Natal	2021-03-02	COVID-ARTIC-V3
PRJNA636748	SAMN18795167	SRX10633525	SRR14271938	OXFORD_NANOPORE	South Africa	Kwazulu-Natal	2021-03-19	COVID-ARTIC-V3
PRJNA636748	SAMN18795161	SRX10633519	SRR14271944	OXFORD_NANOPORE	South Africa	Kwazulu-Natal	2021-03-16	COVID-ARTIC-V3
PRJNA636748	SAMN18795183	SRX10633543	SRR14271920	OXFORD_NANOPORE	South Africa	Kwazulu-Natal	2021-03-04	COVID-ARTIC-V3
PRJNA636748	SAMN18754442	SRX10633772	SRR14272093	OXFORD_NANOPORE	South Africa	Kwazulu-Natal	.	COVID-ARTIC-V3
PRJNA636748	SAMN18795142	SRX10633517	SRR14271946	OXFORD_NANOPORE	South Africa	Kwazulu-Natal	2021-03-24	COVID-ARTIC-V3
PRJNA636748	SAMN18754447	SRX10633778	SRR14272087	OXFORD_NANOPORE	South Africa	Kwazulu-Natal	2021-02-25	COVID-ARTIC-V3
PRJNA636748	SAMN18795166	SRX10633524	SRR14271939	OXFORD_NANOPORE	South Africa	Kwazulu-Natal	2021-03-23	COVID-ARTIC-V3
PRJNA636748	SAMN18795157	SRX10633514	SRR14271949	OXFORD_NANOPORE	South Africa	Kwazulu-Natal	2021-03-12	COVID-ARTIC-V3
PRJNA636748	SAMN18795145	SRX10633550	SRR14271913	OXFORD_NANOPORE	South Africa	Kwazulu-Natal	2021-03-22	COVID-ARTIC-V3
PRJNA636748	SAMN18795163	SRX10633521	SRR14271942	OXFORD_NANOPORE	South Africa	Kwazulu-Natal	2021-03-17	COVID-ARTIC-V3
PRJNA636748	SAMN18795187	SRX10633547	SRR14271916	OXFORD_NANOPORE	South Africa	Kwazulu-Natal	2021-03-13	COVID-ARTIC-V3
PRJNA636748	SAMN18795190	SRX10633551	SRR14271912	OXFORD_NANOPORE	South Africa	Kwazulu-Natal	2021-03-20	COVID-ARTIC-V3
PRJNA636748	SAMN18795206	SRX10633568	SRR14271895	OXFORD_NANOPORE	South Africa	Kwazulu-Natal	2021-03-13	COVID-ARTIC-V3
PRJNA636748	SAMN18795215	SRX10633578	SRR14271885	OXFORD_NANOPORE	South Africa	Kwazulu-Natal	2021-03-13	COVID-ARTIC-V3
PRJNA636748	SAMN18795204	SRX10633566	SRR14271897	OXFORD_NANOPORE	South Africa	Kwazulu-Natal	2021-03-15	COVID-ARTIC-V3
PRJNA636748	SAMN18795175	SRX10633534	SRR14271929	OXFORD_NANOPORE	South Africa	Kwazulu-Natal	2021-03-19	COVID-ARTIC-V3
PRJNA636748	SAMN18795214	SRX10633577	SRR14271886	OXFORD_NANOPORE	South Africa	Kwazulu-Natal	2021-02-24	COVID-ARTIC-V3
PRJNA636748	SAMN18795232	SRX10633597	SRR14271866	OXFORD_NANOPORE	South Africa	Kwazulu-Natal	2021-03-20	COVID-ARTIC-V3
PRJNA636748	SAMN18795197	SRX10633558	SRR14271905	OXFORD_NANOPORE	South Africa	Kwazulu-Natal	2021-03-17	COVID-ARTIC-V3
PRJNA636748	SAMN18795223	SRX10633587	SRR14271876	OXFORD_NANOPORE	South Africa	Kwazulu-Natal	2021-03-03	COVID-ARTIC-V3
PRJNA636748	SAMN18795209	SRX10633571	SRR14271892	OXFORD_NANOPORE	South Africa	Kwazulu-Natal	2021-03-13	COVID-ARTIC-V3
PRJNA718451	SAMN18754105	SRX10633693	SRR14272010	OXFORD_NANOPORE	Mozambique	Maputo Cidade	2021-02-07	COVID-ARTIC-V3
PRJNA636748	SAMN18795210	SRX10633573	SRR14271890	OXFORD_NANOPORE	South Africa	Kwazulu-Natal	2021-03-16	COVID-ARTIC-V3
PRJNA718451	SAMN18754267	SRX10633611	SRR14271972	OXFORD_NANOPORE	Mozambique	Maputo Cidade	2021-02-23	COVID-ARTIC-V3
PRJNA636748	SAMN18795224	SRX10633588	SRR14271875	OXFORD_NANOPORE	South Africa	Kwazulu-Natal	2021-03-08	COVID-ARTIC-V3
PRJNA636748	SAMN18795233	SRX10633598	SRR14271865	OXFORD_NANOPORE	South Africa	Kwazulu-Natal	2021-03-08	COVID-ARTIC-V3
PRJNA636748	SAMN18795222	SRX10633586	SRR14271877	OXFORD_NANOPORE	South Africa	Kwazulu-Natal	2021-02-20	COVID-ARTIC-V3
PRJNA636748	SAMN18630835	SRX10519475	SRR14150392	ILLUMINA	South Africa	KwaZulu-Natal	2021-03-08	COVID-ARTIC-V3
PRJNA718451	SAMN18754268	SRX10633618	SRR14271965	OXFORD_NANOPORE	Mozambique	Maputo Cidade	2021-02-08	COVID-ARTIC-V3
PRJNA636748	SAMN18795200	SRX10633562	SRR14271901	OXFORD_NANOPORE	South Africa	Kwazulu-Natal	2021-02-23	COVID-ARTIC-V3
PRJNA718451	SAMN18754039	SRX10633659	SRR14272044	OXFORD_NANOPORE	Mozambique	Maputo Provincia	2020-08-25	COVID-ARTIC-V3
PRJNA718451	SAMN18754042	SRX10633692	SRR14272011	OXFORD_NANOPORE	Mozambique	Maputo Cidade	2020-08-24	COVID-ARTIC-V3
PRJNA718451	SAMN18754054	SRX10633636	SRR14272067	OXFORD_NANOPORE	Mozambique	Maputo Cidade	2020-10-10	COVID-ARTIC-V3
PRJNA718451	SAMN18754055	SRX10633638	SRR14272065	OXFORD_NANOPORE	Mozambique	Maputo Provincia	2020-09-29	COVID-ARTIC-V3
PRJNA718451	SAMN18754071	SRX10633655	SRR14272048	OXFORD_NANOPORE	Mozambique	Maputo Provincia	2020-12-10	COVID-ARTIC-V3
PRJNA718451	SAMN18754115	SRX10633704	SRR14271999	OXFORD_NANOPORE	Mozambique	Maputo Cidade	2021-02-08	COVID-ARTIC-V3
PRJNA636748	SAMN18795152	SRX10633509	SRR14271954	OXFORD_NANOPORE	South Africa	Kwazulu-Natal	2021-03-16	COVID-ARTIC-V3
PRJNA636748	SAMN18795180	SRX10633540	SRR14271923	OXFORD_NANOPORE	South Africa	Kwazulu-Natal	2021-03-19	COVID-ARTIC-V3
PRJNA636748	SAMN18795184	SRX10633544	SRR14271919	OXFORD_NANOPORE	South Africa	Kwazulu-Natal	2021-03-15	COVID-ARTIC-V3
PRJNA636748	SAMN18795189	SRX10633549	SRR14271914	OXFORD_NANOPORE	South Africa	Kwazulu-Natal	2021-03-13	COVID-ARTIC-V3
PRJNA636748	SAMN18795193	SRX10633554	SRR14271909	OXFORD_NANOPORE	South Africa	Kwazulu-Natal	2021-03-13	COVID-ARTIC-V3
PRJNA636748	SAMN18795205	SRX10633567	SRR14271896	OXFORD_NANOPORE	South Africa	Kwazulu-Natal	2021-03-16	COVID-ARTIC-V3
PRJNA636748	SAMN18795208	SRX10633570	SRR14271893	OXFORD_NANOPORE	South Africa	Kwazulu-Natal	2021-03-19	COVID-ARTIC-V3
PRJNA636748	SAMN18795211	SRX10633574	SRR14271889	OXFORD_NANOPORE	South Africa	Kwazulu-Natal	2021-03-14	COVID-ARTIC-V3
PRJNA636748	SAMN18795213	SRX10633576	SRR14271887	OXFORD_NANOPORE	South Africa	Kwazulu-Natal	2021-03-16	COVID-ARTIC-V3
PRJNA636748	SAMN18795225	SRX10633589	SRR14271874	OXFORD_NANOPORE	South Africa	Kwazulu-Natal	2021-03-13	COVID-ARTIC-V3
PRJNA718451	SAMN18754041	SRX10633681	SRR14272022	OXFORD_NANOPORE	Mozambique	Maputo Cidade	2020-08-22	COVID-ARTIC-V3
PRJNA636748	SAMN18795202	SRX10633564	SRR14271899	OXFORD_NANOPORE	South Africa	Kwazulu-Natal	2021-03-18	COVID-ARTIC-V3
PRJNA636748	SAMN18795219	SRX10633582	SRR14271881	OXFORD_NANOPORE	South Africa	Kwazulu-Natal	2021-03-16	COVID-ARTIC-V3
PRJNA636748	SAMN18795216	SRX10633579	SRR14271884	OXFORD_NANOPORE	South Africa	Kwazulu-Natal	2021-02-27	COVID-ARTIC-V3
PRJNA636748	SAMN18754427	SRX10633756	SRR14272109	OXFORD_NANOPORE	South Africa	Kwazulu-Natal	2021-03-10	COVID-ARTIC-V3
PRJNA717113	SAMN19031641	SRX10806353	SRR14455535	ILLUMINA	Angola	Luanda	2021-03-10	COVID-ARTIC-V3
PRJNA727735	SAMN19031564	SRX10806385	SRR14455596	ILLUMINA	Zimbabwe	Masvingo	2021-01-02	COVID-ARTIC-V3
PRJNA727735	SAMN19031534	SRX10806432	SRR14455549	ILLUMINA	Zimbabwe	Masvingo	2020-12-30	COVID-ARTIC-V3
PRJNA727735	SAMN19031066	SRX10806018	SRR14455129	ILLUMINA	Zimbabwe	Harare	2021-02-02	COVID-ARTIC-V3
PRJNA717113	SAMN19316392	SRX10972862	SRR14633080	ILLUMINA	Angola	Luanda	2021-03-02	COVID-ARTIC-V3
PRJNA727735	SAMN19031112	SRX10805990	SRR14455157	ILLUMINA	Zimbabwe	Bindura	2021-01-04	COVID-ARTIC-V3
PRJNA717113	SAMN19473829	SRX11047572	SRR14709540	OXFORD_NANOPORE	Angola	Luanda	2020-12-09	COVID-ARTIC-V3
PRJNA727735	SAMN19031075	SRX10805949	SRR14455198	ILLUMINA	Zimbabwe	Harare	2021-02-02	COVID-ARTIC-V3
PRJNA727735	SAMN19031110	SRX10805988	SRR14455159	ILLUMINA	Zimbabwe	Bindura	2021-02-16	COVID-ARTIC-V3
PRJNA727735	SAMN19031093	SRX10805969	SRR14455178	ILLUMINA	Zimbabwe	Bindura	2020-12-30	COVID-ARTIC-V3
PRJNA727735	SAMN19031077	SRX10805951	SRR14455196	ILLUMINA	Zimbabwe	Harare	2021-02-02	COVID-ARTIC-V3
PRJNA727735	SAMN19031552	SRX10806373	SRR14455608	ILLUMINA	Zimbabwe	Masvingo	2020-12-11	COVID-ARTIC-V3
PRJNA717113	SAMN19462134	SRX11035256	SRR14697152	ILLUMINA	Angola	Luanda	.	COVID-ARTIC-V3
PRJNA727735	SAMN19031101	SRX10805978	SRR14455169	ILLUMINA	Zimbabwe	Bindura	2020-12-31	COVID-ARTIC-V3
PRJNA717113	SAMN19473397	SRX11035586	SRR14697540	ILLUMINA	Angola	Luanda	2021-04-09	COVID-ARTIC-V3
PRJNA733903	SAMN19467824	SRX11036180	SRR14698024	ILLUMINA	Malawi	none	2021-04-28	COVID-ARTIC-V3
PRJNA733903	SAMN19467758	SRX11036196	SRR14698008	ILLUMINA	Malawi	none	2021-04-07	COVID-ARTIC-V3
PRJNA733903	SAMN19467765	SRX11036104	SRR14698100	ILLUMINA	Malawi	none	2021-02-01	COVID-ARTIC-V3
PRJNA717113	SAMN19473390	SRX11035579	SRR14697547	ILLUMINA	Angola	Luanda	2021-03-14	COVID-ARTIC-V3
PRJNA727735	SAMN19031568	SRX10806390	SRR14455591	ILLUMINA	Zimbabwe	Masvingo	2021-01-03	COVID-ARTIC-V3
PRJNA717113	SAMN19341598	SRX11001751	SRR14663139	OXFORD_NANOPORE	Angola	Luanda	2021-02-23	COVID-ARTIC-V3
PRJNA733903	SAMN19467781	SRX11036133	SRR14698071	ILLUMINA	Malawi	none	2021-04-11	COVID-ARTIC-V3
PRJNA727735	SAMN19031124	SRX10806003	SRR14455144	ILLUMINA	Zimbabwe	Bindura	2021-01-09	COVID-ARTIC-V3
PRJNA717113	SAMN19473302	SRX11036300	SRR14698158	ILLUMINA	Angola	Luanda	2021-04-15	COVID-ARTIC-V3
PRJNA636748	SAMN18754448	SRX10633779	SRR14272086	OXFORD_NANOPORE	South Africa	Kwazulu-Natal	2021-03-03	COVID-ARTIC-V3
PRJNA636748	SAMN18754432	SRX10633761	SRR14272104	OXFORD_NANOPORE	South Africa	Kwazulu-Natal	2021-03-09	COVID-ARTIC-V3
PRJNA636748	SAMN18795194	SRX10633555	SRR14271908	OXFORD_NANOPORE	South Africa	Kwazulu-Natal	2021-03-12	COVID-ARTIC-V3
PRJNA636748	SAMN18795177	SRX10633536	SRR14271927	OXFORD_NANOPORE	South Africa	Kwazulu-Natal	2021-03-13	COVID-ARTIC-V3
PRJNA718451	SAMN18754072	SRX10633656	SRR14272047	OXFORD_NANOPORE	Mozambique	Cabo Delgado	2020-10-10	COVID-ARTIC-V3
PRJNA718451	SAMN18754290	SRX10633617	SRR14271966	OXFORD_NANOPORE	Mozambique	Maputo Cidade	2021-02-08	COVID-ARTIC-V3
PRJNA636748	SAMN18795151	SRX10633508	SRR14271955	OXFORD_NANOPORE	South Africa	Kwazulu-Natal	2021-03-24	COVID-ARTIC-V3
PRJNA636748	SAMN18795171	SRX10633530	SRR14271933	OXFORD_NANOPORE	South Africa	Kwazulu-Natal	2021-03-20	COVID-ARTIC-V3
PRJNA636748	SAMN18754440	SRX10633770	SRR14272095	OXFORD_NANOPORE	South Africa	Kwazulu-Natal	2021-03-08	COVID-ARTIC-V3
PRJNA727735	SAMN19031105	SRX10805982	SRR14455165	ILLUMINA	Zimbabwe	Bindura	2020-12-31	COVID-ARTIC-V3
PRJNA727735	SAMN19031582	SRX10806405	SRR14455576	ILLUMINA	Zimbabwe	Masvingo	2020-07-09	COVID-ARTIC-V3
PRJNA717113	SAMN19473384	SRX11035572	SRR14697554	ILLUMINA	Angola	Luanda	2021-03-23	COVID-ARTIC-V3
PRJNA718451	SAMN18754062	SRX10633645	SRR14272058	OXFORD_NANOPORE	Mozambique	Maputo Cidade	2020-11-09	COVID-ARTIC-V3
PRJNA727735	SAMN19031560	SRX10806381	SRR14455600	ILLUMINA	Zimbabwe	Masvingo	2021-01-02	COVID-ARTIC-V3
PRJNA718451	SAMN18754061	SRX10633644	SRR14272059	OXFORD_NANOPORE	Mozambique	Maputo Cidade	2020-10-09	COVID-ARTIC-V3
PRJNA718451	SAMN18754064	SRX10633647	SRR14272056	OXFORD_NANOPORE	Mozambique	Sofala	2020-11-09	COVID-ARTIC-V3
PRJNA718451	SAMN18754075	SRX10633660	SRR14272043	OXFORD_NANOPORE	Mozambique	Maputo Provincia	2020-10-31	COVID-ARTIC-V3
PRJNA718451	SAMN18754076	SRX10633661	SRR14272042	OXFORD_NANOPORE	Mozambique	Quelimane	2020-10-30	COVID-ARTIC-V3
PRJNA718451	SAMN18754091	SRX10633677	SRR14272026	OXFORD_NANOPORE	Mozambique	Maputo Provincia	2020-03-11	COVID-ARTIC-V3
PRJNA718451	SAMN18754095	SRX10633682	SRR14272021	OXFORD_NANOPORE	Mozambique	Beira	2020-04-11	COVID-ARTIC-V3
PRJNA718451	SAMN18754108	SRX10633696	SRR14272007	OXFORD_NANOPORE	Mozambique	Maputo Provincia	2021-02-06	COVID-ARTIC-V3
PRJNA718451	SAMN18754119	SRX10633708	SRR14271995	OXFORD_NANOPORE	Mozambique	Maputo Cidade	2021-02-08	COVID-ARTIC-V3
PRJNA718451	SAMN18754127	SRX10633717	SRR14271986	OXFORD_NANOPORE	Mozambique	Maputo Cidade	2021-02-08	COVID-ARTIC-V3
PRJNA718451	SAMN18754270	SRX10633620	SRR14271963	OXFORD_NANOPORE	Mozambique	Maputo Cidade	2021-02-08	COVID-ARTIC-V3
PRJNA718451	SAMN18754273	SRX10633623	SRR14271960	OXFORD_NANOPORE	Mozambique	Inhambane	2021-02-05	COVID-ARTIC-V3
PRJNA718451	SAMN18754275	SRX10633601	SRR14271982	OXFORD_NANOPORE	Mozambique	Inhambane	2021-02-05	COVID-ARTIC-V3
PRJNA718451	SAMN18754281	SRX10633607	SRR14271976	OXFORD_NANOPORE	Mozambique	Maputo Cidade	2021-02-08	COVID-ARTIC-V3
PRJNA718451	SAMN18754282	SRX10633608	SRR14271975	OXFORD_NANOPORE	Mozambique	Maputo Cidade	2021-02-08	COVID-ARTIC-V3
PRJNA718451	SAMN18754284	SRX10633610	SRR14271973	OXFORD_NANOPORE	Mozambique	Maputo Cidade	2021-02-09	COVID-ARTIC-V3
PRJNA636748	SAMN18754390	SRX10633764	SRR14272101	OXFORD_NANOPORE	South Africa	Kwazulu-Natal	2021-03-11	COVID-ARTIC-V3
PRJNA636748	SAMN18754394	SRX10633786	SRR14272079	OXFORD_NANOPORE	South Africa	Kwazulu-Natal	2021-03-13	COVID-ARTIC-V3
PRJNA636748	SAMN18754417	SRX10633745	SRR14272120	OXFORD_NANOPORE	South Africa	Kwazulu-Natal	2021-03-11	COVID-ARTIC-V3
PRJNA636748	SAMN18754418	SRX10633746	SRR14272119	OXFORD_NANOPORE	South Africa	Kwazulu-Natal	2021-03-11	COVID-ARTIC-V3
PRJNA636748	SAMN18754422	SRX10633750	SRR14272115	OXFORD_NANOPORE	South Africa	Kwazulu-Natal	2021-03-08	COVID-ARTIC-V3
PRJNA636748	SAMN18754439	SRX10633769	SRR14272096	OXFORD_NANOPORE	South Africa	Kwazulu-Natal	2021-03-08	COVID-ARTIC-V3
PRJNA636748	SAMN18754441	SRX10633771	SRR14272094	OXFORD_NANOPORE	South Africa	Kwazulu-Natal	2021-03-08	COVID-ARTIC-V3
PRJNA636748	SAMN18754445	SRX10633776	SRR14272089	OXFORD_NANOPORE	South Africa	Kwazulu-Natal	2021-03-01	COVID-ARTIC-V3
PRJNA636748	SAMN18754452	SRX10633783	SRR14272082	OXFORD_NANOPORE	South Africa	Kwazulu-Natal	2021-03-01	COVID-ARTIC-V3
PRJNA636748	SAMN18795165	SRX10633523	SRR14271940	OXFORD_NANOPORE	South Africa	Kwazulu-Natal	2021-03-19	COVID-ARTIC-V3
PRJNA636748	SAMN18795176	SRX10633535	SRR14271928	OXFORD_NANOPORE	South Africa	Kwazulu-Natal	2021-03-19	COVID-ARTIC-V3
PRJNA636748	SAMN18795178	SRX10633537	SRR14271926	OXFORD_NANOPORE	South Africa	Kwazulu-Natal	2021-03-16	COVID-ARTIC-V3
PRJNA636748	SAMN18795228	SRX10633592	SRR14271871	OXFORD_NANOPORE	South Africa	Kwazulu-Natal	2021-03-15	COVID-ARTIC-V3
PRJNA636748	SAMN18795229	SRX10633593	SRR14271870	OXFORD_NANOPORE	South Africa	Kwazulu-Natal	2021-03-03	COVID-ARTIC-V3
PRJNA727735	SAMN19031603	SRX10806428	SRR14455553	ILLUMINA	Zimbabwe	Masvingo	2021-01-04	COVID-ARTIC-V3
PRJNA718451	SAMN18754070	SRX10633654	SRR14272049	OXFORD_NANOPORE	Mozambique	Maputo Provincia	2020-10-10	COVID-ARTIC-V3
PRJNA718451	SAMN18754101	SRX10633688	SRR14272015	OXFORD_NANOPORE	Mozambique	Maputo Cidade	2020-05-11	COVID-ARTIC-V3
PRJNA718451	SAMN18754271	SRX10633621	SRR14271962	OXFORD_NANOPORE	Mozambique	Inhambane	2021-02-05	COVID-ARTIC-V3
PRJNA636748	SAMN18754386	SRX10633720	SRR14272145	OXFORD_NANOPORE	South Africa	Kwazulu-Natal	2021-03-10	COVID-ARTIC-V3
PRJNA636748	SAMN18630834	SRX10519474	SRR14150393	ILLUMINA	South Africa	KwaZulu-Natal	2021-03-06	COVID-ARTIC-V3
PRJNA718451	SAMN18754057	SRX10633640	SRR14272063	OXFORD_NANOPORE	Mozambique	Maputo Cidade	2020-09-24	COVID-ARTIC-V3
PRJNA718451	SAMN18754058	SRX10633641	SRR14272062	OXFORD_NANOPORE	Mozambique	Maputo Provincia	2020-09-26	COVID-ARTIC-V3
PRJNA717113	SAMN19473851	SRX11047531	SRR14709582	OXFORD_NANOPORE	Angola	Luanda	2020-12-12	COVID-ARTIC-V3
PRJNA717113	SAMN19473270	SRX11036265	SRR14698193	ILLUMINA	Angola	Luanda	2021-04-17	COVID-ARTIC-V3
PRJNA718451	SAMN18754059	SRX10633642	SRR14272061	OXFORD_NANOPORE	Mozambique	Maputo Provincia	2020-09-09	COVID-ARTIC-V3
PRJNA717113	SAMN19473835	SRX11047578	SRR14709534	OXFORD_NANOPORE	Angola	Luanda	2020-12-10	COVID-ARTIC-V3
PRJNA718451	SAMN18754068	SRX10633652	SRR14272051	OXFORD_NANOPORE	Mozambique	Gaza	2020-09-10	COVID-ARTIC-V3
PRJNA718451	SAMN18754069	SRX10633653	SRR14272050	OXFORD_NANOPORE	Mozambique	none	2020-10-10	COVID-ARTIC-V3
PRJNA717113	SAMN19462120	SRX11035241	SRR14697167	ILLUMINA	Angola	Luanda	.	COVID-ARTIC-V3
PRJNA636748	SAMN18795212	SRX10633575	SRR14271888	OXFORD_NANOPORE	South Africa	Kwazulu-Natal	2021-03-14	COVID-ARTIC-V3
PRJNA717113	SAMN19473850	SRX11047530	SRR14709583	OXFORD_NANOPORE	Angola	Luanda	2020-12-13	COVID-ARTIC-V3
PRJNA718451	SAMN18754107	SRX10633695	SRR14272008	OXFORD_NANOPORE	Mozambique	Maputo Provincia	2021-02-05	COVID-ARTIC-V3
PRJNA717113	SAMN19462158	SRX11035283	SRR14697125	ILLUMINA	Angola	Luanda	.	COVID-ARTIC-V3
PRJNA718451	SAMN18754066	SRX10633650	SRR14272053	OXFORD_NANOPORE	Mozambique	Maputo Cidade	2020-11-10	COVID-ARTIC-V3
PRJNA727735	SAMN19031538	SRX10806358	SRR14455623	ILLUMINA	Zimbabwe	Masvingo	2020-12-11	COVID-ARTIC-V3
PRJNA717113	SAMN19462118	SRX11035239	SRR14697169	ILLUMINA	Angola	Luanda	.	COVID-ARTIC-V3
PRJNA717113	SAMN19473396	SRX11035585	SRR14697541	ILLUMINA	Angola	Luanda	2021-04-09	COVID-ARTIC-V3
PRJNA636748	SAMN19555574	SRX11071471	SRR14736691	ILLUMINA	South Africa	Kwazulu-Natal	2021-04-07	COVID-ARTIC-V3
PRJNA717113	SAMN19522569	SRX11057415	SRR14720330	ILLUMINA	Angola	Luanda	2021-04-15	COVID-ARTIC-V3
PRJNA717113	SAMN19462143	SRX11035266	SRR14697142	ILLUMINA	Angola	Luanda	.	COVID-ARTIC-V3
PRJNA717113	SAMN19522565	SRX11057416	SRR14720329	ILLUMINA	Angola	Luanda	2021-04-17	COVID-ARTIC-V3
PRJNA717113	SAMN19522575	SRX11057411	SRR14720334	ILLUMINA	Angola	Luanda	2021-04-20	COVID-ARTIC-V3
PRJNA727735	SAMN19031120	SRX10805999	SRR14455148	ILLUMINA	Zimbabwe	Bindura	2021-01-03	COVID-ARTIC-V3
PRJNA717113	SAMN19462104	SRX11035223	SRR14697185	ILLUMINA	Angola	Luanda	.	COVID-ARTIC-V3
PRJNA717113	SAMN19462152	SRX11035276	SRR14697132	ILLUMINA	Angola	Luanda	.	COVID-ARTIC-V3
PRJNA727735	SAMN19031548	SRX10806369	SRR14455612	ILLUMINA	Zimbabwe	Masvingo	2020-12-14	COVID-ARTIC-V3
PRJNA717113	SAMN19316429	SRX10972903	SRR14633039	ILLUMINA	Angola	Luanda	2021-03-11	COVID-ARTIC-V3
PRJNA717113	SAMN19473282	SRX11036278	SRR14698180	ILLUMINA	Angola	Luanda	2021-04-02	COVID-ARTIC-V3
PRJNA717113	SAMN19473395	SRX11035584	SRR14697542	ILLUMINA	Angola	Luanda	2021-04-09	COVID-ARTIC-V3
PRJNA717113	SAMN19473408	SRX11035597	SRR14697529	ILLUMINA	Angola	Luanda	2020-12-09	COVID-ARTIC-V3
PRJNA727735	SAMN19031586	SRX10806409	SRR14455572	ILLUMINA	Zimbabwe	Masvingo	2021-01-11	COVID-ARTIC-V3
PRJNA636748	SAMN19256001	SRX10937732	SRR14590511	ILLUMINA	South Africa	Kwazulu-Natal	2021-03-17	COVID-ARTIC-V3
PRJNA636748	SAMN19030894	SRX10805865	SRR14455109	ILLUMINA	South Africa	Kwazulu-Natal	2021-02-27	COVID-ARTIC-V3
PRJNA717113	SAMN19522570	SRX11057414	SRR14720331	ILLUMINA	Angola	Luanda	2021-04-15	COVID-ARTIC-V3
PRJNA717113	SAMN19341599	SRX11001762	SRR14663128	OXFORD_NANOPORE	Angola	Luanda	2021-03-05	COVID-ARTIC-V3
PRJNA718451	SAMN19473359	SRX11036931	SRR14698759	ILLUMINA	Mozambique	maputo Provincia	2021-03-05	COVID-ARTIC-V3
PRJNA717113	SAMN19316391	SRX10972861	SRR14633081	ILLUMINA	Angola	Luanda	2021-02-23	COVID-ARTIC-V3
PRJNA717113	SAMN19462148	SRX11035272	SRR14697136	ILLUMINA	Angola	Luanda	.	COVID-ARTIC-V3
PRJNA727735	SAMN19031566	SRX10806387	SRR14455594	ILLUMINA	Zimbabwe	Masvingo	2020-12-31	COVID-ARTIC-V3
PRJNA717113	SAMN19462133	SRX11035255	SRR14697153	ILLUMINA	Angola	Luanda	.	COVID-ARTIC-V3
PRJNA717113	SAMN19462149	SRX11035273	SRR14697135	ILLUMINA	Angola	Luanda	.	COVID-ARTIC-V3
PRJNA717113	SAMN19462130	SRX11035252	SRR14697156	ILLUMINA	Angola	Luanda	.	COVID-ARTIC-V3
PRJNA717113	SAMN19473262	SRX11036256	SRR14698202	ILLUMINA	Angola	Luanda	2021-04-17	COVID-ARTIC-V3
PRJNA717113	SAMN19462078	SRX11035204	SRR14697204	ILLUMINA	Angola	Luanda	.	COVID-ARTIC-V3
PRJNA717113	SAMN19316410	SRX10972882	SRR14633060	ILLUMINA	Angola	Luanda	2021-02-28	COVID-ARTIC-V3
PRJNA717113	SAMN19473255	SRX11036248	SRR14698210	ILLUMINA	Angola	Luanda	2021-04-17	COVID-ARTIC-V3
PRJNA717113	SAMN19473281	SRX11036277	SRR14698181	ILLUMINA	Angola	Luanda	2021-04-02	COVID-ARTIC-V3
PRJNA717113	SAMN19462151	SRX11035275	SRR14697133	ILLUMINA	Angola	Luanda	.	COVID-ARTIC-V3
PRJNA717113	SAMN19473272	SRX11036267	SRR14698191	ILLUMINA	Angola	Luanda	2021-04-17	COVID-ARTIC-V3
PRJNA636748	SAMN19255995	SRX10937726	SRR14590517	ILLUMINA	South Africa	Kwazulu-Natal	2021-03-12	COVID-ARTIC-V3
PRJNA636748	SAMN19255994	SRX10937752	SRR14590491	ILLUMINA	South Africa	Kwazulu-Natal	2021-03-20	COVID-ARTIC-V3
PRJNA717113	SAMN19473291	SRX11036288	SRR14698170	ILLUMINA	Angola	Luanda	2021-04-08	COVID-ARTIC-V3
PRJNA636748	SAMN19555587	SRX11071413	SRR14736749	ILLUMINA	South Africa	Kwazulu-Natal	2021-03-27	COVID-ARTIC-V3
PRJNA717113	SAMN19473414	SRX11035604	SRR14697522	ILLUMINA	Angola	Luanda	2020-12-09	COVID-ARTIC-V3
PRJNA717113	SAMN19462138	SRX11035261	SRR14697147	ILLUMINA	Angola	Luanda	.	COVID-ARTIC-V3
PRJNA717113	SAMN19462139	SRX11035262	SRR14697146	ILLUMINA	Angola	Luanda	.	COVID-ARTIC-V3
PRJNA717113	SAMN19473254	SRX11036247	SRR14698211	ILLUMINA	Angola	Luanda	2021-04-17	COVID-ARTIC-V3
PRJNA717113	SAMN19462123	SRX11035244	SRR14697164	ILLUMINA	Angola	Luanda	.	COVID-ARTIC-V3
PRJNA717113	SAMN19473848	SRX11047527	SRR14709586	OXFORD_NANOPORE	Angola	Luanda	2020-12-13	COVID-ARTIC-V3
PRJNA727735	SAMN19031540	SRX10806360	SRR14455621	ILLUMINA	Zimbabwe	Masvingo	2020-12-14	COVID-ARTIC-V3
PRJNA718451	SAMN19473364	SRX11036936	SRR14698754	ILLUMINA	Mozambique	Marracuene	2021-03-07	COVID-ARTIC-V3
PRJNA727735	SAMN19031595	SRX10806419	SRR14455562	ILLUMINA	Zimbabwe	Masvingo	2021-01-08	COVID-ARTIC-V3
PRJNA717113	SAMN19316380	SRX10972878	SRR14633064	ILLUMINA	Angola	Luanda	2021-02-23	COVID-ARTIC-V3
PRJNA717113	SAMN19473404	SRX11035594	SRR14697532	ILLUMINA	Angola	Luanda	2021-04-12	COVID-ARTIC-V3
PRJNA717113	SAMN19316414	SRX10972886	SRR14633056	ILLUMINA	Angola	Luanda	2021-03-04	COVID-ARTIC-V3
PRJNA717113	SAMN19341603	SRX11001771	SRR14663119	OXFORD_NANOPORE	Angola	Luanda	2021-03-02	COVID-ARTIC-V3
PRJNA717113	SAMN19341621	SRX11001767	SRR14663123	OXFORD_NANOPORE	Angola	Luanda	2021-03-02	COVID-ARTIC-V3
PRJNA727735	SAMN19031095	SRX10805971	SRR14455176	ILLUMINA	Zimbabwe	Bindura	2020-12-30	COVID-ARTIC-V3
PRJNA717113	SAMN19316440	SRX10972915	SRR14633027	ILLUMINA	Angola	Luanda	2021-03-10	COVID-ARTIC-V3
PRJNA727735	SAMN19031128	SRX10806008	SRR14455139	ILLUMINA	Zimbabwe	Bindura	2021-01-11	COVID-ARTIC-V3
PRJNA717113	SAMN19316400	SRX10972871	SRR14633071	ILLUMINA	Angola	Luanda	2021-02-23	COVID-ARTIC-V3
PRJNA717113	SAMN19316423	SRX10972896	SRR14633046	ILLUMINA	Angola	Luanda	2021-03-05	COVID-ARTIC-V3
PRJNA717113	SAMN19316456	SRX10972932	SRR14633010	ILLUMINA	Angola	Luanda	2021-03-18	COVID-ARTIC-V3
PRJNA727735	SAMN19031129	SRX10806009	SRR14455138	ILLUMINA	Zimbabwe	Bindura	2021-01-14	COVID-ARTIC-V3
PRJNA717113	SAMN19316445	SRX10972920	SRR14633022	ILLUMINA	Angola	Luanda	2021-03-08	COVID-ARTIC-V3
PRJNA717113	SAMN19462103	SRX11035222	SRR14697186	ILLUMINA	Angola	Luanda	.	COVID-ARTIC-V3
PRJNA717113	SAMN19316443	SRX10972918	SRR14633024	ILLUMINA	Angola	Luanda	2021-03-08	COVID-ARTIC-V3
PRJNA717113	SAMN19316424	SRX10972897	SRR14633045	ILLUMINA	Angola	Luanda	2021-03-06	COVID-ARTIC-V3
PRJNA717113	SAMN19316454	SRX10972930	SRR14633012	ILLUMINA	Angola	Luanda	2021-03-16	COVID-ARTIC-V3
PRJNA717113	SAMN19462106	SRX11035225	SRR14697183	ILLUMINA	Angola	Luanda	.	COVID-ARTIC-V3
PRJNA717113	SAMN19473410	SRX11035600	SRR14697526	ILLUMINA	Angola	Luanda	2020-12-09	COVID-ARTIC-V3
PRJNA717113	SAMN19316426	SRX10972899	SRR14633043	ILLUMINA	Angola	Luanda	2021-03-12	COVID-ARTIC-V3
PRJNA717113	SAMN19473401	SRX11035591	SRR14697535	ILLUMINA	Angola	Luanda	2021-04-08	COVID-ARTIC-V3
PRJNA717113	SAMN19473398	SRX11035587	SRR14697539	ILLUMINA	Angola	Luanda	2021-04-09	COVID-ARTIC-V3
PRJNA727735	SAMN19031584	SRX10806407	SRR14455574	ILLUMINA	Zimbabwe	Masvingo	2021-01-11	COVID-ARTIC-V3
PRJNA727735	SAMN19031572	SRX10806394	SRR14455587	ILLUMINA	Zimbabwe	Masvingo	2021-01-05	COVID-ARTIC-V3
PRJNA727735	SAMN19031599	SRX10806424	SRR14455557	ILLUMINA	Zimbabwe	Masvingo	2021-01-04	COVID-ARTIC-V3
PRJNA727735	SAMN19031096	SRX10805972	SRR14455175	ILLUMINA	Zimbabwe	Bindura	2020-12-30	COVID-ARTIC-V3
PRJNA727735	SAMN19031069	SRX10805943	SRR14455204	ILLUMINA	Zimbabwe	Harare	2021-02-03	COVID-ARTIC-V3
PRJNA727735	SAMN19031094	SRX10805970	SRR14455177	ILLUMINA	Zimbabwe	Bindura	2020-12-30	COVID-ARTIC-V3
PRJNA727735	SAMN19031530	SRX10806388	SRR14455593	ILLUMINA	Zimbabwe	Bindura	2021-02-05	COVID-ARTIC-V3
PRJNA727735	SAMN19031596	SRX10806420	SRR14455561	ILLUMINA	Zimbabwe	Masvingo	2021-01-08	COVID-ARTIC-V3
PRJNA733903	SAMN19467816	SRX11036171	SRR14698033	ILLUMINA	Malawi	none	2021-03-05	COVID-ARTIC-V3
PRJNA727735	SAMN19031080	SRX10805955	SRR14455192	ILLUMINA	Zimbabwe	Harare	2021-02-04	COVID-ARTIC-V3
PRJNA727735	SAMN19031107	SRX10805984	SRR14455163	ILLUMINA	Zimbabwe	Bindura	2020-12-31	COVID-ARTIC-V3
PRJNA727735	SAMN19031557	SRX10806378	SRR14455603	ILLUMINA	Zimbabwe	Masvingo	2021-01-02	COVID-ARTIC-V3
PRJNA717113	SAMN19473852	SRX11047532	SRR14709581	OXFORD_NANOPORE	Angola	Luanda	2021-04-06	COVID-ARTIC-V3
PRJNA727735	SAMN19031562	SRX10806383	SRR14455598	ILLUMINA	Zimbabwe	Masvingo	2020-12-31	COVID-ARTIC-V3
PRJNA727735	SAMN19031104	SRX10805981	SRR14455166	ILLUMINA	Zimbabwe	Bindura	2020-12-31	COVID-ARTIC-V3
PRJNA717113	SAMN19473399	SRX11035589	SRR14697537	ILLUMINA	Angola	Luanda	2021-04-09	COVID-ARTIC-V3
PRJNA727735	SAMN19031592	SRX10806416	SRR14455565	ILLUMINA	Zimbabwe	Masvingo	2021-01-08	COVID-ARTIC-V3
PRJNA727735	SAMN19031097	SRX10805973	SRR14455174	ILLUMINA	Zimbabwe	Bindura	2020-12-30	COVID-ARTIC-V3
PRJNA727735	SAMN19031099	SRX10805976	SRR14455171	ILLUMINA	Zimbabwe	Bindura	2020-12-31	COVID-ARTIC-V3
PRJNA717113	SAMN19473403	SRX11035593	SRR14697533	ILLUMINA	Angola	Luanda	2021-04-12	COVID-ARTIC-V3
PRJNA727735	SAMN19031549	SRX10806370	SRR14455611	ILLUMINA	Zimbabwe	Masvingo	2020-12-18	COVID-ARTIC-V3
PRJNA717113	SAMN19473419	SRX11035609	SRR14697517	ILLUMINA	Angola	Luanda	2020-12-09	COVID-ARTIC-V3
PRJNA727735	SAMN19031109	SRX10805987	SRR14455160	ILLUMINA	Zimbabwe	Bindura	2021-01-01	COVID-ARTIC-V3
PRJNA717113	SAMN19462153	SRX11035277	SRR14697131	ILLUMINA	Angola	Luanda	.	COVID-ARTIC-V3
PRJNA717113	SAMN19473423	SRX11035614	SRR14697512	ILLUMINA	Angola	Luanda	2020-12-09	COVID-ARTIC-V3
PRJNA717113	SAMN19473241	SRX11036242	SRR14698216	ILLUMINA	Angola	Luanda	2021-04-22	COVID-ARTIC-V3
PRJNA727735	SAMN19031061	SRX10805963	SRR14455184	ILLUMINA	Zimbabwe	Harare	2021-02-02	COVID-ARTIC-V3
PRJNA717113	SAMN19316452	SRX10972928	SRR14633014	ILLUMINA	Angola	Luanda	2021-03-15	COVID-ARTIC-V3
PRJNA717113	SAMN19473424	SRX11035615	SRR14697511	ILLUMINA	Angola	Luanda	2020-12-09	COVID-ARTIC-V3
PRJNA717113	SAMN19462087	SRX11035290	SRR14697118	ILLUMINA	Angola	Luanda	.	COVID-ARTIC-V3
PRJNA727735	SAMN19031086	SRX10805961	SRR14455186	ILLUMINA	Zimbabwe	Harare	2021-02-04	COVID-ARTIC-V3
PRJNA717113	SAMN19473413	SRX11035603	SRR14697523	ILLUMINA	Angola	Luanda	2020-12-10	COVID-ARTIC-V3
PRJNA717113	SAMN19316449	SRX10972925	SRR14633017	ILLUMINA	Angola	Luanda	2021-03-15	COVID-ARTIC-V3
PRJNA717113	SAMN19473377	SRX11035643	SRR14697483	ILLUMINA	Angola	Luanda	2021-03-18	COVID-ARTIC-V3
PRJNA727735	SAMN19031082	SRX10805957	SRR14455190	ILLUMINA	Zimbabwe	Harare	2021-02-02	COVID-ARTIC-V3
PRJNA717113	SAMN19316413	SRX10972885	SRR14633057	ILLUMINA	Angola	Luanda	2021-03-04	COVID-ARTIC-V3
PRJNA717113	SAMN19462115	SRX11035235	SRR14697173	ILLUMINA	Angola	Luanda	.	COVID-ARTIC-V3
PRJNA717113	SAMN19316432	SRX10972906	SRR14633036	ILLUMINA	Angola	Luanda	2021-03-07	COVID-ARTIC-V3
PRJNA717113	SAMN19473391	SRX11035580	SRR14697546	ILLUMINA	Angola	Luanda	2020-08-25	COVID-ARTIC-V3
PRJNA717113	SAMN19473383	SRX11035571	SRR14697555	ILLUMINA	Angola	Luanda	2021-03-27	COVID-ARTIC-V3
PRJNA717113	SAMN19473435	SRX11035627	SRR14697499	ILLUMINA	Angola	Luanda	2020-12-03	COVID-ARTIC-V3
PRJNA727735	SAMN19031541	SRX10806361	SRR14455620	ILLUMINA	Zimbabwe	Masvingo	2020-12-17	COVID-ARTIC-V3
PRJNA717113	SAMN19316433	SRX10972907	SRR14633035	ILLUMINA	Angola	Luanda	2021-03-07	COVID-ARTIC-V3
PRJNA717113	SAMN19316458	SRX10972935	SRR14633007	ILLUMINA	Angola	Luanda	2021-03-27	COVID-ARTIC-V3
PRJNA717113	SAMN19316399	SRX10972870	SRR14633072	ILLUMINA	Angola	Luanda	2021-02-23	COVID-ARTIC-V3
PRJNA727735	SAMN19031083	SRX10805958	SRR14455189	ILLUMINA	Zimbabwe	Harare	2021-02-04	COVID-ARTIC-V3
PRJNA717113	SAMN19473393	SRX11035582	SRR14697544	ILLUMINA	Angola	Luanda	2021-03-11	COVID-ARTIC-V3
PRJNA717113	SAMN19316446	SRX10972921	SRR14633021	ILLUMINA	Angola	Luanda	2021-03-08	COVID-ARTIC-V3
PRJNA717113	SAMN19316406	SRX10972877	SRR14633065	ILLUMINA	Angola	Luanda	2021-03-02	COVID-ARTIC-V3
PRJNA717113	SAMN19473250	SRX11036243	SRR14698215	ILLUMINA	Angola	Luanda	2021-04-16	COVID-ARTIC-V3
PRJNA717113	SAMN19462160	SRX11035285	SRR14697123	ILLUMINA	Angola	Luanda	2021-03-20	COVID-ARTIC-V3
PRJNA717113	SAMN19473379	SRX11035567	SRR14697559	ILLUMINA	Angola	Luanda	2021-03-22	COVID-ARTIC-V3
PRJNA717113	SAMN19462162	SRX11035287	SRR14697121	ILLUMINA	Angola	Luanda	2021-03-20	COVID-ARTIC-V3
PRJNA717113	SAMN19316394	SRX10972864	SRR14633078	ILLUMINA	Angola	Luanda	2021-02-23	COVID-ARTIC-V3
PRJNA717113	SAMN19316431	SRX10972905	SRR14633037	ILLUMINA	Angola	Luanda	2021-03-07	COVID-ARTIC-V3
PRJNA717113	SAMN19316407	SRX10972879	SRR14633063	ILLUMINA	Angola	Luanda	2021-03-02	COVID-ARTIC-V3
PRJNA717113	SAMN19473421	SRX11035612	SRR14697514	ILLUMINA	Angola	Luanda	2020-12-09	COVID-ARTIC-V3
PRJNA717113	SAMN19031637	SRX10806349	SRR14455539	ILLUMINA	Angola	Luanda	2021-03-02	COVID-ARTIC-V3
PRJNA717113	SAMN19473420	SRX11035611	SRR14697515	ILLUMINA	Angola	Luanda	2020-12-09	COVID-ARTIC-V3
PRJNA727735	SAMN19031527	SRX10806355	SRR14455626	ILLUMINA	Zimbabwe	Bindura	2021-01-30	COVID-ARTIC-V3
PRJNA727735	SAMN19031079	SRX10805954	SRR14455193	ILLUMINA	Zimbabwe	Harare	2021-02-04	COVID-ARTIC-V3
PRJNA727735	SAMN19031117	SRX10805995	SRR14455152	ILLUMINA	Zimbabwe	Bindura	2021-01-05	COVID-ARTIC-V3
PRJNA717113	SAMN19316451	SRX10972927	SRR14633015	ILLUMINA	Angola	Luanda	2021-03-18	COVID-ARTIC-V3
PRJNA717113	SAMN19462155	SRX11035279	SRR14697129	ILLUMINA	Angola	Luanda	.	COVID-ARTIC-V3
PRJNA727735	SAMN19031060	SRX10805952	SRR14455195	ILLUMINA	Zimbabwe	Harare	2021-02-02	COVID-ARTIC-V3
PRJNA717113	SAMN19316428	SRX10972902	SRR14633040	ILLUMINA	Angola	Luanda	2021-03-27	COVID-ARTIC-V3
PRJNA717113	SAMN19473374	SRX11035621	SRR14697505	ILLUMINA	Angola	Luanda	2021-03-18	COVID-ARTIC-V3
PRJNA717113	SAMN19473392	SRX11035581	SRR14697545	ILLUMINA	Angola	Luanda	2021-03-21	COVID-ARTIC-V3
PRJNA717113	SAMN19462088	SRX11035206	SRR14697202	ILLUMINA	Angola	Luanda	.	COVID-ARTIC-V3
PRJNA717113	SAMN19462147	SRX11035270	SRR14697138	ILLUMINA	Angola	Luanda	.	COVID-ARTIC-V3
PRJNA727735	SAMN19031133	SRX10806013	SRR14455134	ILLUMINA	Zimbabwe	Bindura	2021-01-19	COVID-ARTIC-V3
PRJNA727735	SAMN19031131	SRX10806011	SRR14455136	ILLUMINA	Zimbabwe	Bindura	2021-01-15	COVID-ARTIC-V3
PRJNA717113	SAMN19473372	SRX11035599	SRR14697527	ILLUMINA	Angola	Luanda	2021-03-26	COVID-ARTIC-V3
PRJNA717113	SAMN19473257	SRX11036250	SRR14698208	ILLUMINA	Angola	Luanda	2021-04-17	COVID-ARTIC-V3
PRJNA727735	SAMN19031121	SRX10806000	SRR14455147	ILLUMINA	Zimbabwe	Bindura	2021-01-30	COVID-ARTIC-V3
PRJNA727735	SAMN19031529	SRX10806377	SRR14455604	ILLUMINA	Zimbabwe	Bindura	2021-02-02	COVID-ARTIC-V3
PRJNA717113	SAMN19473378	SRX11035647	SRR14697479	ILLUMINA	Angola	Luanda	2021-04-03	COVID-ARTIC-V3
PRJNA727735	SAMN19031102	SRX10805979	SRR14455168	ILLUMINA	Zimbabwe	Bindura	2020-12-31	COVID-ARTIC-V3
PRJNA727735	SAMN19031103	SRX10805980	SRR14455167	ILLUMINA	Zimbabwe	Bindura	2020-12-31	COVID-ARTIC-V3
PRJNA727735	SAMN19031116	SRX10805994	SRR14455153	ILLUMINA	Zimbabwe	Bindura	2021-01-05	COVID-ARTIC-V3
PRJNA727735	SAMN19031125	SRX10806004	SRR14455143	ILLUMINA	Zimbabwe	Bindura	2021-01-10	COVID-ARTIC-V3
PRJNA727735	SAMN19031577	SRX10806400	SRR14455581	ILLUMINA	Zimbabwe	Masvingo	2021-01-08	COVID-ARTIC-V3
PRJNA727735	SAMN19031127	SRX10806006	SRR14455141	ILLUMINA	Zimbabwe	Bindura	2021-01-11	COVID-ARTIC-V3
PRJNA727735	SAMN19031070	SRX10805944	SRR14455203	ILLUMINA	Zimbabwe	Harare	2021-02-03	COVID-ARTIC-V3
PRJNA727735	SAMN19031571	SRX10806393	SRR14455588	ILLUMINA	Zimbabwe	Masvingo	2021-01-04	COVID-ARTIC-V3
PRJNA727735	SAMN19031591	SRX10806415	SRR14455566	ILLUMINA	Zimbabwe	Masvingo	2021-01-08	COVID-ARTIC-V3
PRJNA727735	SAMN19031594	SRX10806418	SRR14455563	ILLUMINA	Zimbabwe	Masvingo	2021-01-06	COVID-ARTIC-V3
PRJNA727735	SAMN19031601	SRX10806426	SRR14455555	ILLUMINA	Zimbabwe	Masvingo	2020-05-27	COVID-ARTIC-V3
PRJNA727735	SAMN19031536	SRX10806356	SRR14455625	ILLUMINA	Zimbabwe	Masvingo	2020-12-30	COVID-ARTIC-V3
PRJNA727735	SAMN19031579	SRX10806402	SRR14455579	ILLUMINA	Zimbabwe	Masvingo	2021-01-08	COVID-ARTIC-V3
PRJNA717113	SAMN19462090	SRX11035208	SRR14697200	ILLUMINA	Angola	Luanda	.	COVID-ARTIC-V3
PRJNA717113	SAMN19473441	SRX11035634	SRR14697492	ILLUMINA	Angola	Luanda	2021-04-14	COVID-ARTIC-V3
PRJNA717113	SAMN19316436	SRX10972910	SRR14633032	ILLUMINA	Angola	Luanda	2021-03-07	COVID-ARTIC-V3
PRJNA717113	SAMN19473370	SRX11035577	SRR14697549	ILLUMINA	Angola	Luanda	2021-03-20	COVID-ARTIC-V3
PRJNA727735	SAMN19031531	SRX10806399	SRR14455582	ILLUMINA	Zimbabwe	Bindura	2021-02-07	COVID-ARTIC-V3
PRJNA717113	SAMN19316397	SRX10972868	SRR14633074	ILLUMINA	Angola	Luanda	2021-02-23	COVID-ARTIC-V3
PRJNA727735	SAMN19031072	SRX10805946	SRR14455201	ILLUMINA	Zimbabwe	Harare	2021-02-02	COVID-ARTIC-V3
PRJNA727735	SAMN19031089	SRX10805965	SRR14455182	ILLUMINA	Zimbabwe	Harare	2021-02-24	COVID-ARTIC-V3
PRJNA717113	SAMN19316448	SRX10972924	SRR14633018	ILLUMINA	Angola	Luanda	2021-03-15	COVID-ARTIC-V3
PRJNA717113	SAMN19473436	SRX11035628	SRR14697498	ILLUMINA	Angola	Luanda	2020-12-08	COVID-ARTIC-V3
PRJNA717113	SAMN19341601	SRX11001769	SRR14663121	OXFORD_NANOPORE	Angola	Luanda	2021-03-02	COVID-ARTIC-V3
PRJNA727735	SAMN19031570	SRX10806392	SRR14455589	ILLUMINA	Zimbabwe	Masvingo	2021-01-09	COVID-ARTIC-V3
PRJNA717113	SAMN19462135	SRX11035257	SRR14697151	ILLUMINA	Angola	Luanda	.	COVID-ARTIC-V3
PRJNA717113	SAMN19341604	SRX11001772	SRR14663118	OXFORD_NANOPORE	Angola	Luanda	2021-03-08	COVID-ARTIC-V3
PRJNA717113	SAMN19462163	SRX11035288	SRR14697120	ILLUMINA	Angola	Luanda	2021-03-23	COVID-ARTIC-V3
PRJNA717113	SAMN19462159	SRX11035284	SRR14697124	ILLUMINA	Angola	Luanda	.	COVID-ARTIC-V3
PRJNA727735	SAMN19031583	SRX10806406	SRR14455575	ILLUMINA	Zimbabwe	Masvingo	2021-01-11	COVID-ARTIC-V3
PRJNA727735	SAMN19031059	SRX10805941	SRR14455206	ILLUMINA	Zimbabwe	Harare	2021-02-02	COVID-ARTIC-V3
PRJNA727735	SAMN19031578	SRX10806401	SRR14455580	ILLUMINA	Zimbabwe	Masvingo	2021-01-03	COVID-ARTIC-V3
PRJNA717113	SAMN19473382	SRX11035570	SRR14697556	ILLUMINA	Angola	Luanda	2021-03-12	COVID-ARTIC-V3
PRJNA717113	SAMN19462128	SRX11035250	SRR14697158	ILLUMINA	Angola	Luanda	.	COVID-ARTIC-V3
PRJNA717113	SAMN19473400	SRX11035590	SRR14697536	ILLUMINA	Angola	Luanda	2021-04-09	COVID-ARTIC-V3
PRJNA717113	SAMN19462117	SRX11035237	SRR14697171	ILLUMINA	Angola	Luanda	.	COVID-ARTIC-V3
PRJNA717113	SAMN19341617	SRX11001763	SRR14663127	OXFORD_NANOPORE	Angola	Luanda	2021-03-03	COVID-ARTIC-V3
PRJNA727735	SAMN19031585	SRX10806408	SRR14455573	ILLUMINA	Zimbabwe	Masvingo	2021-01-11	COVID-ARTIC-V3
PRJNA717113	SAMN19462164	SRX11035289	SRR14697119	ILLUMINA	Angola	Luanda	2021-03-22	COVID-ARTIC-V3
PRJNA717113	SAMN19462079	SRX11035205	SRR14697203	ILLUMINA	Angola	Luanda	.	COVID-ARTIC-V3
PRJNA717113	SAMN19316418	SRX10972891	SRR14633051	ILLUMINA	Angola	Luanda	2021-03-05	COVID-ARTIC-V3
PRJNA717113	SAMN19462131	SRX11035253	SRR14697155	ILLUMINA	Angola	Luanda	.	COVID-ARTIC-V3
PRJNA733903	SAMN19467750	SRX11036061	SRR14698143	ILLUMINA	Malawi	none	2021-04-07	COVID-ARTIC-V3
PRJNA733903	SAMN19467752	SRX11036130	SRR14698074	ILLUMINA	Malawi	none	2021-04-07	COVID-ARTIC-V3
PRJNA733903	SAMN19467800	SRX11036154	SRR14698050	ILLUMINA	Malawi	none	2021-04-10	COVID-ARTIC-V3
PRJNA733903	SAMN19467802	SRX11036156	SRR14698048	ILLUMINA	Malawi	none	2021-04-11	COVID-ARTIC-V3
PRJNA733903	SAMN19467792	SRX11036145	SRR14698059	ILLUMINA	Malawi	none	2021-04-11	COVID-ARTIC-V3
PRJNA733903	SAMN19467804	SRX11036158	SRR14698046	ILLUMINA	Malawi	none	2021-03-04	COVID-ARTIC-V3
PRJNA733903	SAMN19467786	SRX11036138	SRR14698066	ILLUMINA	Malawi	none	2021-04-11	COVID-ARTIC-V3
PRJNA733903	SAMN19467779	SRX11036131	SRR14698073	ILLUMINA	Malawi	none	2021-04-10	COVID-ARTIC-V3
PRJNA733903	SAMN19467763	SRX11036229	SRR14697975	ILLUMINA	Malawi	none	2021-01-22	COVID-ARTIC-V3
PRJNA733903	SAMN19467807	SRX11036161	SRR14698043	ILLUMINA	Malawi	none	2021-03-04	COVID-ARTIC-V3
PRJNA733903	SAMN19467829	SRX11036186	SRR14698018	ILLUMINA	Malawi	none	2021-04-28	COVID-ARTIC-V3
PRJNA733903	SAMN19467827	SRX11036183	SRR14698021	ILLUMINA	Malawi	none	2021-04-28	COVID-ARTIC-V3
PRJNA733903	SAMN19467825	SRX11036181	SRR14698023	ILLUMINA	Malawi	none	2021-04-28	COVID-ARTIC-V3
PRJNA733903	SAMN19467813	SRX11036168	SRR14698036	ILLUMINA	Malawi	none	2021-03-04	COVID-ARTIC-V3
PRJNA733903	SAMN19467806	SRX11036160	SRR14698044	ILLUMINA	Malawi	none	2021-03-04	COVID-ARTIC-V3
PRJNA733903	SAMN19467771	SRX11036122	SRR14698082	ILLUMINA	Malawi	none	2021-04-09	COVID-ARTIC-V3
PRJNA733903	SAMN19467794	SRX11036147	SRR14698057	ILLUMINA	Malawi	none	2021-04-11	COVID-ARTIC-V3
PRJNA733903	SAMN19467795	SRX11036148	SRR14698056	ILLUMINA	Malawi	none	2021-04-11	COVID-ARTIC-V3
PRJNA733903	SAMN19467764	SRX11036093	SRR14698111	ILLUMINA	Malawi	none	2021-02-03	COVID-ARTIC-V3
PRJNA733903	SAMN19467817	SRX11036172	SRR14698032	ILLUMINA	Malawi	none	2021-03-05	COVID-ARTIC-V3
PRJNA733903	SAMN19467773	SRX11036124	SRR14698080	ILLUMINA	Malawi	none	2021-04-10	COVID-ARTIC-V3
PRJNA733903	SAMN19467780	SRX11036132	SRR14698072	ILLUMINA	Malawi	none	2021-04-09	COVID-ARTIC-V3
PRJNA733903	SAMN19467774	SRX11036125	SRR14698079	ILLUMINA	Malawi	none	2021-04-10	COVID-ARTIC-V3
PRJNA733903	SAMN19467821	SRX11036177	SRR14698027	ILLUMINA	Malawi	none	2021-04-28	COVID-ARTIC-V3
PRJNA733903	SAMN19467810	SRX11036165	SRR14698039	ILLUMINA	Malawi	none	2021-03-04	COVID-ARTIC-V3
PRJNA717113	SAMN19316415	SRX10972887	SRR14633055	ILLUMINA	Angola	Luanda	2021-03-10	COVID-ARTIC-V3
PRJNA717113	SAMN19462116	SRX11035236	SRR14697172	ILLUMINA	Angola	Luanda	.	COVID-ARTIC-V3
PRJNA717113	SAMN19473439	SRX11035631	SRR14697495	ILLUMINA	Angola	Luanda	2020-12-08	COVID-ARTIC-V3
PRJNA717113	SAMN19462157	SRX11035281	SRR14697127	ILLUMINA	Angola	Luanda	.	COVID-ARTIC-V3
PRJNA718451	SAMN19473362	SRX11036934	SRR14698756	ILLUMINA	Mozambique	Maputo Cicade	2021-03-05	COVID-ARTIC-V3
PRJNA717113	SAMN19031640	SRX10806352	SRR14455536	ILLUMINA	Angola	Luanda	2021-03-10	COVID-ARTIC-V3
PRJNA717113	SAMN19316442	SRX10972917	SRR14633025	ILLUMINA	Angola	Luanda	2021-03-12	COVID-ARTIC-V3
PRJNA733903	SAMN19467784	SRX11036136	SRR14698068	ILLUMINA	Malawi	none	2021-04-11	COVID-ARTIC-V3
PRJNA727735	SAMN19031597	SRX10806422	SRR14455559	ILLUMINA	Zimbabwe	Masvingo	2021-01-04	COVID-ARTIC-V3
PRJNA727735	SAMN19031134	SRX10806014	SRR14455133	ILLUMINA	Zimbabwe	Bindura	2021-01-19	COVID-ARTIC-V3
PRJNA717113	SAMN19462083	SRX11035249	SRR14697159	ILLUMINA	Angola	Luanda	.	COVID-ARTIC-V3
PRJNA727735	SAMN19031073	SRX10805947	SRR14455200	ILLUMINA	Zimbabwe	Harare	2021-02-02	COVID-ARTIC-V3
PRJNA717113	SAMN19316395	SRX10972865	SRR14633077	ILLUMINA	Angola	Luanda	2021-02-23	COVID-ARTIC-V3
PRJNA717113	SAMN19316422	SRX10972895	SRR14633047	ILLUMINA	Angola	Luanda	2021-03-05	COVID-ARTIC-V3
PRJNA717113	SAMN19341606	SRX11001774	SRR14663116	OXFORD_NANOPORE	Angola	Luanda	2021-03-06	COVID-ARTIC-V3
PRJNA717113	SAMN19341614	SRX11001759	SRR14663131	OXFORD_NANOPORE	Angola	Luanda	2021-03-18	COVID-ARTIC-V3
PRJNA717113	SAMN19462122	SRX11035243	SRR14697165	ILLUMINA	Angola	Luanda	.	COVID-ARTIC-V3
PRJNA733903	SAMN19467789	SRX11036142	SRR14698062	ILLUMINA	Malawi	none	2021-04-11	COVID-ARTIC-V3
PRJNA733903	SAMN19467754	SRX11036152	SRR14698052	ILLUMINA	Malawi	none	2021-04-07	COVID-ARTIC-V3
PRJNA717113	SAMN19316444	SRX10972919	SRR14633023	ILLUMINA	Angola	Luanda	2021-03-08	COVID-ARTIC-V3
PRJNA727735	SAMN19031602	SRX10806427	SRR14455554	ILLUMINA	Zimbabwe	Masvingo	2021-01-06	COVID-ARTIC-V3
PRJNA717113	SAMN19473296	SRX11036293	SRR14698165	ILLUMINA	Angola	Luanda	2021-04-10	COVID-ARTIC-V3
PRJNA727735	SAMN19031558	SRX10806379	SRR14455602	ILLUMINA	Zimbabwe	Masvingo	2021-01-02	COVID-ARTIC-V3
PRJNA727735	SAMN19031091	SRX10805967	SRR14455180	ILLUMINA	Zimbabwe	Harare	2021-02-26	COVID-ARTIC-V3
PRJNA717113	SAMN19473405	SRX11035595	SRR14697531	ILLUMINA	Angola	Luanda	2021-04-12	COVID-ARTIC-V3
PRJNA727735	SAMN19031543	SRX10806363	SRR14455618	ILLUMINA	Zimbabwe	Masvingo	2020-12-14	COVID-ARTIC-V3
PRJNA717113	SAMN19316421	SRX10972894	SRR14633048	ILLUMINA	Angola	Luanda	2021-03-06	COVID-ARTIC-V3
PRJNA717113	SAMN19316434	SRX10972908	SRR14633034	ILLUMINA	Angola	Luanda	2021-03-07	COVID-ARTIC-V3
PRJNA717113	SAMN19341602	SRX11001770	SRR14663120	OXFORD_NANOPORE	Angola	Luanda	2021-03-08	COVID-ARTIC-V3
PRJNA727735	SAMN19031551	SRX10806372	SRR14455609	ILLUMINA	Zimbabwe	Masvingo	2020-12-17	COVID-ARTIC-V3
PRJNA717113	SAMN19473385	SRX11035573	SRR14697553	ILLUMINA	Angola	Luanda	2021-03-06	COVID-ARTIC-V3
PRJNA727735	SAMN19031106	SRX10805983	SRR14455164	ILLUMINA	Zimbabwe	Bindura	2020-12-31	COVID-ARTIC-V3
PRJNA727735	SAMN19031130	SRX10806010	SRR14455137	ILLUMINA	Zimbabwe	Bindura	2021-01-15	COVID-ARTIC-V3
PRJNA718451	SAMN19473351	SRX11036938	SRR14698752	ILLUMINA	Mozambique	Inhamba	2021-03-01	COVID-ARTIC-V3
PRJNA717113	SAMN19473293	SRX11036290	SRR14698168	ILLUMINA	Angola	Luanda	2021-04-08	COVID-ARTIC-V3
PRJNA717113	SAMN19473290	SRX11036287	SRR14698171	ILLUMINA	Angola	Luanda	2021-04-12	COVID-ARTIC-V3
PRJNA717113	SAMN19462125	SRX11035246	SRR14697162	ILLUMINA	Angola	Luanda	.	COVID-ARTIC-V3
PRJNA717113	SAMN19341618	SRX11001764	SRR14663126	OXFORD_NANOPORE	Angola	Luanda	2021-03-08	COVID-ARTIC-V3
PRJNA717113	SAMN19473265	SRX11036259	SRR14698199	ILLUMINA	Angola	Luanda	2021-04-17	COVID-ARTIC-V3
PRJNA717113	SAMN19473442	SRX11035635	SRR14697491	ILLUMINA	Angola	Luanda	2021-04-13	COVID-ARTIC-V3
PRJNA727735	SAMN19031580	SRX10806403	SRR14455578	ILLUMINA	Zimbabwe	Masvingo	2021-01-11	COVID-ARTIC-V3
PRJNA727735	SAMN19031604	SRX10806429	SRR14455552	ILLUMINA	Zimbabwe	Masvingo	2021-01-04	COVID-ARTIC-V3
PRJNA717113	SAMN19462150	SRX11035274	SRR14697134	ILLUMINA	Angola	Luanda	.	COVID-ARTIC-V3
PRJNA717113	SAMN19473380	SRX11035568	SRR14697558	ILLUMINA	Angola	Luanda	2021-02-03	COVID-ARTIC-V3
PRJNA717113	SAMN19473266	SRX11036260	SRR14698198	ILLUMINA	Angola	Luanda	2021-04-17	COVID-ARTIC-V3
PRJNA727735	SAMN19031554	SRX10806375	SRR14455606	ILLUMINA	Zimbabwe	Masvingo	2021-01-05	COVID-ARTIC-V3
PRJNA717113	SAMN19316425	SRX10972898	SRR14633044	ILLUMINA	Angola	Luanda	2021-03-06	COVID-ARTIC-V3
PRJNA717113	SAMN19462113	SRX11035233	SRR14697175	ILLUMINA	Angola	Luanda	.	COVID-ARTIC-V3
PRJNA717113	SAMN19473369	SRX11035566	SRR14697560	ILLUMINA	Angola	Luanda	2021-03-20	COVID-ARTIC-V3
PRJNA727735	SAMN19031062	SRX10805974	SRR14455173	ILLUMINA	Zimbabwe	Harare	2021-02-02	COVID-ARTIC-V3
PRJNA717113	SAMN19473394	SRX11035583	SRR14697543	ILLUMINA	Angola	Luanda	2021-04-08	COVID-ARTIC-V3
PRJNA727735	SAMN19031123	SRX10806002	SRR14455145	ILLUMINA	Zimbabwe	Bindura	2021-01-07	COVID-ARTIC-V3
PRJNA636748	SAMN19255996	SRX10937727	SRR14590516	ILLUMINA	South Africa	Kwazulu-Natal	2021-03-13	COVID-ARTIC-V3
PRJNA636748	SAMN19256011	SRX10937743	SRR14590500	ILLUMINA	South Africa	Kwazulu-Natal	2021-03-13	COVID-ARTIC-V3
PRJNA636748	SAMN19255984	SRX10937750	SRR14590493	ILLUMINA	South Africa	Kwazulu-Natal	2021-03-18	COVID-ARTIC-V3
PRJNA636748	SAMN19473750	SRX11045747	SRR14707783	ILLUMINA	South Africa	Kwazulu-Natal	2021-04-23	COVID-ARTIC-V3
PRJNA636748	SAMN19255999	SRX10937730	SRR14590513	ILLUMINA	South Africa	Kwazulu-Natal	2021-03-15	COVID-ARTIC-V3
PRJNA636748	SAMN19256007	SRX10937739	SRR14590504	ILLUMINA	South Africa	Kwazulu-Natal	2021-03-14	COVID-ARTIC-V3
PRJNA636748	SAMN19255989	SRX10937721	SRR14590522	ILLUMINA	South Africa	Kwazulu-Natal	2021-03-12	COVID-ARTIC-V3
PRJNA636748	SAMN19256005	SRX10937737	SRR14590506	ILLUMINA	South Africa	Kwazulu-Natal	2021-03-12	COVID-ARTIC-V3
PRJNA636748	SAMN19255997	SRX10937728	SRR14590515	ILLUMINA	South Africa	Kwazulu-Natal	2021-03-13	COVID-ARTIC-V3
PRJNA636748	SAMN19256006	SRX10937738	SRR14590505	ILLUMINA	South Africa	Kwazulu-Natal	2021-03-13	COVID-ARTIC-V3
PRJNA636748	SAMN19256009	SRX10937741	SRR14590502	ILLUMINA	South Africa	Kwazulu-Natal	2021-03-17	COVID-ARTIC-V3
PRJNA636748	SAMN19256012	SRX10937744	SRR14590499	ILLUMINA	South Africa	Kwazulu-Natal	2021-03-15	COVID-ARTIC-V3
PRJNA636748	SAMN19473756	SRX11045810	SRR14707720	ILLUMINA	South Africa	Kwazulu-Natal	2021-04-21	COVID-ARTIC-V3
PRJNA636748	SAMN19473787	SRX11045782	SRR14707748	ILLUMINA	South Africa	Kwazulu-Natal	2021-04-20	COVID-ARTIC-V3
PRJNA636748	SAMN19473798	SRX11045762	SRR14707768	ILLUMINA	South Africa	Kwazulu-Natal	2021-04-22	COVID-ARTIC-V3
PRJNA636748	SAMN19255990	SRX10937722	SRR14590521	ILLUMINA	South Africa	Kwazulu-Natal	2021-03-15	COVID-ARTIC-V3
PRJNA636748	SAMN19473765	SRX11045757	SRR14707773	ILLUMINA	South Africa	Kwazulu-Natal	2021-04-27	COVID-ARTIC-V3
PRJNA636748	SAMN19255986	SRX10937735	SRR14590508	ILLUMINA	South Africa	Kwazulu-Natal	2021-03-07	COVID-ARTIC-V3
PRJNA636748	SAMN19255987	SRX10937746	SRR14590497	ILLUMINA	South Africa	Kwazulu-Natal	2021-03-14	COVID-ARTIC-V3
PRJNA636748	SAMN19256013	SRX10937745	SRR14590498	ILLUMINA	South Africa	Kwazulu-Natal	2021-03-16	COVID-ARTIC-V3
PRJNA636748	SAMN19255988	SRX10937720	SRR14590523	ILLUMINA	South Africa	Kwazulu-Natal	2021-03-13	COVID-ARTIC-V3
PRJNA636748	SAMN19255993	SRX10937725	SRR14590518	ILLUMINA	South Africa	Kwazulu-Natal	2021-03-17	COVID-ARTIC-V3
PRJNA636748	SAMN19255991	SRX10937723	SRR14590520	ILLUMINA	South Africa	Kwazulu-Natal	2021-03-16	COVID-ARTIC-V3
PRJNA636748	SAMN19255998	SRX10937729	SRR14590514	ILLUMINA	South Africa	Kwazulu-Natal	2021-03-13	COVID-ARTIC-V3
PRJNA636748	SAMN19473731	SRX11045726	SRR14707804	ILLUMINA	South Africa	Kwazulu-Natal	2021-04-25	COVID-ARTIC-V3
PRJNA636748	SAMN19030928	SRX10805902	SRR14455072	ILLUMINA	South Africa	Kwazulu-Natal	2021-03-11	COVID-ARTIC-V3
PRJNA636748	SAMN19473792	SRX11045777	SRR14707753	ILLUMINA	South Africa	Kwazulu-Natal	2021-04-20	COVID-ARTIC-V3
PRJNA636748	SAMN19030957	SRX10805934	SRR14455040	ILLUMINA	South Africa	Kwazulu-Natal	2021-03-24	COVID-ARTIC-V3
PRJNA636748	SAMN19030947	SRX10805923	SRR14455051	ILLUMINA	South Africa	Kwazulu-Natal	2021-03-12	COVID-ARTIC-V3
PRJNA636748	SAMN19030919	SRX10805892	SRR14455082	ILLUMINA	South Africa	Kwazulu-Natal	2021-03-12	COVID-ARTIC-V3
PRJNA636748	SAMN19030888	SRX10805858	SRR14455116	ILLUMINA	South Africa	Kwazulu-Natal	.	COVID-ARTIC-V3
PRJNA636748	SAMN19030914	SRX10805887	SRR14455087	ILLUMINA	South Africa	Kwazulu-Natal	2021-03-13	COVID-ARTIC-V3
PRJNA636748	SAMN19030958	SRX10805935	SRR14455039	ILLUMINA	South Africa	Kwazulu-Natal	2021-03-25	COVID-ARTIC-V3
PRJNA636748	SAMN19555610	SRX11071486	SRR14736676	ILLUMINA	South Africa	Kwazulu-Natal	2021-03-21	COVID-ARTIC-V3
PRJNA717113	SAMN19522578	SRX11057392	SRR14720353	ILLUMINA	Angola	Luanda	2021-04-20	COVID-ARTIC-V3
PRJNA636748	SAMN19555583	SRX11071481	SRR14736681	ILLUMINA	South Africa	Kwazulu-Natal	2021-03-26	COVID-ARTIC-V3
PRJNA636748	SAMN19030912	SRX10805885	SRR14455089	ILLUMINA	South Africa	Kwazulu-Natal	2021-03-11	COVID-ARTIC-V3
PRJNA717113	SAMN19522587	SRX11057387	SRR14720358	ILLUMINA	Angola	Luanda	2021-04-19	COVID-ARTIC-V3
PRJNA717113	SAMN19522584	SRX11057389	SRR14720356	ILLUMINA	Angola	Luanda	2021-04-19	COVID-ARTIC-V3
PRJNA636748	SAMN19555590	SRX11071416	SRR14736746	ILLUMINA	South Africa	Kwazulu-Natal	2021-03-23	COVID-ARTIC-V3
PRJNA636748	SAMN19030929	SRX10805903	SRR14455071	ILLUMINA	South Africa	Kwazulu-Natal	2021-03-11	COVID-ARTIC-V3
PRJNA636748	SAMN19030899	SRX10805870	SRR14455104	ILLUMINA	South Africa	Kwazulu-Natal	2021-03-04	COVID-ARTIC-V3
PRJNA636748	SAMN19030893	SRX10805864	SRR14455110	ILLUMINA	South Africa	Kwazulu-Natal	2021-02-21	COVID-ARTIC-V3
PRJNA636748	SAMN19030869	SRX10805848	SRR14455126	ILLUMINA	South Africa	Kwazulu-Natal	2021-02-27	COVID-ARTIC-V3
PRJNA636748	SAMN19473773	SRX11045797	SRR14707733	ILLUMINA	South Africa	Kwazulu-Natal	2021-04-18	COVID-ARTIC-V3
PRJNA636748	SAMN19473752	SRX11045749	SRR14707781	ILLUMINA	South Africa	Kwazulu-Natal	2021-04-26	COVID-ARTIC-V3
PRJNA636748	SAMN19473755	SRX11045752	SRR14707778	ILLUMINA	South Africa	Kwazulu-Natal	2021-04-23	COVID-ARTIC-V3
PRJNA636748	SAMN19555569	SRX11071466	SRR14736696	ILLUMINA	South Africa	Kwazulu-Natal	2021-03-30	COVID-ARTIC-V3
PRJNA636748	SAMN19030910	SRX10805883	SRR14455091	ILLUMINA	South Africa	Kwazulu-Natal	2021-03-11	COVID-ARTIC-V3
PRJNA636748	SAMN19030906	SRX10805878	SRR14455096	ILLUMINA	South Africa	Kwazulu-Natal	2021-03-11	COVID-ARTIC-V3
PRJNA636748	SAMN19030961	SRX10805939	SRR14455035	ILLUMINA	South Africa	Kwazulu-Natal	2021-03-24	COVID-ARTIC-V3
PRJNA636748	SAMN19030936	SRX10805911	SRR14455063	ILLUMINA	South Africa	Kwazulu-Natal	2021-03-12	COVID-ARTIC-V3
PRJNA636748	SAMN19030889	SRX10805859	SRR14455115	ILLUMINA	South Africa	Kwazulu-Natal	2021-03-01	COVID-ARTIC-V3
PRJNA636748	SAMN19030885	SRX10805855	SRR14455119	ILLUMINA	South Africa	Kwazulu-Natal	2021-02-20	COVID-ARTIC-V3
PRJNA636748	SAMN19030891	SRX10805862	SRR14455112	ILLUMINA	South Africa	Kwazulu-Natal	2021-02-24	COVID-ARTIC-V3
PRJNA636748	SAMN19030948	SRX10805924	SRR14455050	ILLUMINA	South Africa	Kwazulu-Natal	2021-03-13	COVID-ARTIC-V3
PRJNA636748	SAMN19030878	SRX10805937	SRR14455037	ILLUMINA	South Africa	Kwazulu-Natal	2021-03-01	COVID-ARTIC-V3
PRJNA733903	SAMN19467910	SRX11036106	SRR14698098	ILLUMINA	Malawi	none	2020-12-22	COVID-ARTIC-V3
PRJNA636748	SAMN19030915	SRX10805888	SRR14455086	ILLUMINA	South Africa	Kwazulu-Natal	2021-03-12	COVID-ARTIC-V3
PRJNA636748	SAMN19030942	SRX10805918	SRR14455056	ILLUMINA	South Africa	Kwazulu-Natal	2021-03-12	COVID-ARTIC-V3
PRJNA636748	SAMN19030950	SRX10805927	SRR14455047	ILLUMINA	South Africa	Kwazulu-Natal	2021-03-13	COVID-ARTIC-V3
PRJNA636748	SAMN19030883	SRX10805854	SRR14455120	ILLUMINA	South Africa	Kwazulu-Natal	2021-02-22	COVID-ARTIC-V3
PRJNA717113	SAMN19522571	SRX11057413	SRR14720332	ILLUMINA	Angola	Luanda	2021-04-16	COVID-ARTIC-V3
PRJNA636748	SAMN19030945	SRX10805921	SRR14455053	ILLUMINA	South Africa	Kwazulu-Natal	2021-03-11	COVID-ARTIC-V3
PRJNA717113	SAMN19522574	SRX11057395	SRR14720350	ILLUMINA	Angola	Luanda	2021-04-15	COVID-ARTIC-V3
PRJNA717113	SAMN19522559	SRX11057419	SRR14720326	ILLUMINA	Angola	Luanda	2021-04-17	COVID-ARTIC-V3
PRJNA636748	SAMN19555599	SRX11071426	SRR14736736	ILLUMINA	South Africa	Kwazulu-Natal	2021-03-25	COVID-ARTIC-V3
PRJNA636748	SAMN19555611	SRX11071487	SRR14736675	ILLUMINA	South Africa	Kwazulu-Natal	2021-03-21	COVID-ARTIC-V3
PRJNA636748	SAMN19555578	SRX11071475	SRR14736687	ILLUMINA	South Africa	Kwazulu-Natal	2021-03-22	COVID-ARTIC-V3
PRJNA636748	SAMN19555582	SRX11071480	SRR14736682	ILLUMINA	South Africa	Kwazulu-Natal	2021-03-23	COVID-ARTIC-V3
PRJNA636748	SAMN19555591	SRX11071417	SRR14736745	ILLUMINA	South Africa	Kwazulu-Natal	2021-03-23	COVID-ARTIC-V3
PRJNA636748	SAMN19030952	SRX10805929	SRR14455045	ILLUMINA	South Africa	Kwazulu-Natal	2021-03-23	COVID-ARTIC-V3
PRJNA636748	SAMN19030902	SRX10805874	SRR14455100	ILLUMINA	South Africa	Kwazulu-Natal	2021-03-11	COVID-ARTIC-V3
PRJNA636748	SAMN19555592	SRX11071419	SRR14736743	ILLUMINA	South Africa	Kwazulu-Natal	2021-03-24	COVID-ARTIC-V3
PRJNA717113	SAMN19522592	SRX11057381	SRR14720364	ILLUMINA	Angola	Luanda	2021-04-22	COVID-ARTIC-V3
PRJNA636748	SAMN19030940	SRX10805916	SRR14455058	ILLUMINA	South Africa	Kwazulu-Natal	2021-03-14	COVID-ARTIC-V3
PRJNA636748	SAMN19030959	SRX10805936	SRR14455038	ILLUMINA	South Africa	Kwazulu-Natal	2021-03-20	COVID-ARTIC-V3
PRJNA636748	SAMN19030921	SRX10805895	SRR14455079	ILLUMINA	South Africa	Kwazulu-Natal	2021-03-15	COVID-ARTIC-V3
PRJNA636748	SAMN19030941	SRX10805917	SRR14455057	ILLUMINA	South Africa	Kwazulu-Natal	2021-03-11	COVID-ARTIC-V3
PRJNA717113	SAMN19522582	SRX11057391	SRR14720354	ILLUMINA	Angola	Luanda	2021-04-19	COVID-ARTIC-V3
PRJNA636748	SAMN19555598	SRX11071425	SRR14736737	ILLUMINA	South Africa	Kwazulu-Natal	2021-03-25	COVID-ARTIC-V3
PRJNA636748	SAMN19555602	SRX11071430	SRR14736732	ILLUMINA	South Africa	Kwazulu-Natal	2021-03-22	COVID-ARTIC-V3
PRJNA733903	SAMN19467850	SRX11036064	SRR14698140	ILLUMINA	Malawi	none	2021-04-30	COVID-ARTIC-V3
PRJNA733903	SAMN19467904	SRX11036099	SRR14698105	ILLUMINA	Malawi	none	2020-12-22	COVID-ARTIC-V3
PRJNA733903	SAMN19467889	SRX11036230	SRR14697974	ILLUMINA	Malawi	none	2021-02-23	COVID-ARTIC-V3
PRJNA733903	SAMN19467877	SRX11036216	SRR14697988	ILLUMINA	Malawi	none	2021-04-28	COVID-ARTIC-V3
PRJNA733903	SAMN19467878	SRX11036217	SRR14697987	ILLUMINA	Malawi	none	2021-04-28	COVID-ARTIC-V3
PRJNA717113	SAMN19522561	SRX11057417	SRR14720328	ILLUMINA	Angola	Luanda	2021-04-15	COVID-ARTIC-V3
PRJNA636748	SAMN19030901	SRX10805873	SRR14455101	ILLUMINA	South Africa	Kwazulu-Natal	2021-03-11	COVID-ARTIC-V3
PRJNA717113	SAMN19522583	SRX11057390	SRR14720355	ILLUMINA	Angola	Luanda	2021-04-19	COVID-ARTIC-V3
PRJNA636748	SAMN19030935	SRX10805910	SRR14455064	ILLUMINA	South Africa	Kwazulu-Natal	2021-03-12	COVID-ARTIC-V3
PRJNA717113	SAMN19522566	SRX11057400	SRR14720345	ILLUMINA	Angola	Luanda	2021-04-17	COVID-ARTIC-V3
PRJNA636748	SAMN19030871	SRX10805860	SRR14455114	ILLUMINA	South Africa	Kwazulu-Natal	2021-03-08	COVID-ARTIC-V3
PRJNA636748	SAMN19030917	SRX10805890	SRR14455084	ILLUMINA	South Africa	Kwazulu-Natal	2021-03-15	COVID-ARTIC-V3
PRJNA636748	SAMN19030933	SRX10805908	SRR14455066	ILLUMINA	South Africa	Kwazulu-Natal	2021-03-12	COVID-ARTIC-V3
PRJNA636748	SAMN19555586	SRX11071412	SRR14736750	ILLUMINA	South Africa	Kwazulu-Natal	2021-03-26	COVID-ARTIC-V3
PRJNA636748	SAMN19473754	SRX11045751	SRR14707779	ILLUMINA	South Africa	Kwazulu-Natal	2021-04-26	COVID-ARTIC-V3
PRJNA636748	SAMN19030880	SRX10805851	SRR14455123	ILLUMINA	South Africa	Kwazulu-Natal	2021-03-01	COVID-ARTIC-V3
PRJNA636748	SAMN19030922	SRX10805896	SRR14455078	ILLUMINA	South Africa	Kwazulu-Natal	2021-03-14	COVID-ARTIC-V3
PRJNA636748	SAMN19030913	SRX10805886	SRR14455088	ILLUMINA	South Africa	Kwazulu-Natal	2021-03-12	COVID-ARTIC-V3
PRJNA636748	SAMN19030886	SRX10805856	SRR14455118	ILLUMINA	South Africa	Kwazulu-Natal	2021-03-01	COVID-ARTIC-V3
PRJNA636748	SAMN19030955	SRX10805932	SRR14455042	ILLUMINA	South Africa	Kwazulu-Natal	2021-03-25	COVID-ARTIC-V3
PRJNA717113	SAMN19522585	SRX11057376	SRR14720369	ILLUMINA	Angola	Luanda	2021-04-19	COVID-ARTIC-V3
PRJNA636748	SAMN19030946	SRX10805922	SRR14455052	ILLUMINA	South Africa	Kwazulu-Natal	2021-03-11	COVID-ARTIC-V3
PRJNA636748	SAMN19030892	SRX10805863	SRR14455111	ILLUMINA	South Africa	Kwazulu-Natal	2021-02-21	COVID-ARTIC-V3
PRJNA636748	SAMN19030877	SRX10805926	SRR14455048	ILLUMINA	South Africa	Kwazulu-Natal	2021-03-08	COVID-ARTIC-V3
PRJNA636748	SAMN19473748	SRX11045745	SRR14707785	ILLUMINA	South Africa	Kwazulu-Natal	2021-04-25	COVID-ARTIC-V3
PRJNA636748	SAMN19473763	SRX11045755	SRR14707775	ILLUMINA	South Africa	Kwazulu-Natal	2021-04-26	COVID-ARTIC-V3
PRJNA636748	SAMN19030909	SRX10805881	SRR14455093	ILLUMINA	South Africa	Kwazulu-Natal	2021-03-11	COVID-ARTIC-V3
PRJNA636748	SAMN19555584	SRX11071482	SRR14736680	ILLUMINA	South Africa	Kwazulu-Natal	2021-03-26	COVID-ARTIC-V3
PRJNA717113	SAMN19462102	SRX11035221	SRR14697187	ILLUMINA	Angola	Luanda	.	COVID-ARTIC-V3
PRJNA717113	SAMN19522573	SRX11057396	SRR14720349	ILLUMINA	Angola	Luanda	2021-04-15	COVID-ARTIC-V3
PRJNA636748	SAMN19473797	SRX11045761	SRR14707769	ILLUMINA	South Africa	Kwazulu-Natal	2021-04-21	COVID-ARTIC-V3
PRJNA636748	SAMN19473769	SRX11045801	SRR14707729	ILLUMINA	South Africa	Kwazulu-Natal	2021-04-18	COVID-ARTIC-V3
PRJNA717113	SAMN19473843	SRX11047587	SRR14709525	OXFORD_NANOPORE	Angola	Luanda	2020-12-04	COVID-ARTIC-V3
PRJNA717113	SAMN19473252	SRX11036245	SRR14698213	ILLUMINA	Angola	Luanda	2021-04-16	COVID-ARTIC-V3
PRJNA727735	SAMN19031609	SRX10806435	SRR14455546	ILLUMINA	Zimbabwe	Masvingo	2020-11-30	COVID-ARTIC-V3
PRJNA727735	SAMN19031544	SRX10806364	SRR14455617	ILLUMINA	Zimbabwe	Masvingo	2020-12-15	COVID-ARTIC-V3
PRJNA636748	SAMN19256003	SRX10937734	SRR14590509	ILLUMINA	South Africa	Kwazulu-Natal	2021-03-13	COVID-ARTIC-V3
PRJNA717113	SAMN19462136	SRX11035258	SRR14697150	ILLUMINA	Angola	Luanda	.	COVID-ARTIC-V3
PRJNA727735	SAMN19031111	SRX10805989	SRR14455158	ILLUMINA	Zimbabwe	Bindura	2021-01-01	COVID-ARTIC-V3
PRJNA636748	SAMN19473747	SRX11045744	SRR14707786	ILLUMINA	South Africa	Kwazulu-Natal	2021-04-24	COVID-ARTIC-V3
PRJNA717113	SAMN19462137	SRX11035259	SRR14697149	ILLUMINA	Angola	Luanda	.	COVID-ARTIC-V3
PRJNA717113	SAMN19316441	SRX10972916	SRR14633026	ILLUMINA	Angola	Luanda	2021-03-08	COVID-ARTIC-V3
PRJNA727735	SAMN19031067	SRX10806020	SRR14455127	ILLUMINA	Zimbabwe	Harare	2021-02-03	COVID-ARTIC-V3
PRJNA727735	SAMN19031119	SRX10805998	SRR14455149	ILLUMINA	Zimbabwe	Bindura	2021-01-03	COVID-ARTIC-V3
PRJNA717113	SAMN19316450	SRX10972926	SRR14633016	ILLUMINA	Angola	Luanda	2021-03-14	COVID-ARTIC-V3
PRJNA727735	SAMN19031113	SRX10805991	SRR14455156	ILLUMINA	Zimbabwe	Bindura	2021-01-04	COVID-ARTIC-V3
PRJNA717113	SAMN19316411	SRX10972883	SRR14633059	ILLUMINA	Angola	Luanda	2021-03-03	COVID-ARTIC-V3
PRJNA717113	SAMN19316430	SRX10972904	SRR14633038	ILLUMINA	Angola	Luanda	2021-03-07	COVID-ARTIC-V3
PRJNA717113	SAMN19462161	SRX11035286	SRR14697122	ILLUMINA	Angola	Luanda	2021-03-20	COVID-ARTIC-V3
PRJNA727735	SAMN19031078	SRX10805953	SRR14455194	ILLUMINA	Zimbabwe	Harare	2021-02-04	COVID-ARTIC-V3
PRJNA717113	SAMN19462132	SRX11035254	SRR14697154	ILLUMINA	Angola	Luanda	.	COVID-ARTIC-V3
PRJNA727735	SAMN19031063	SRX10805985	SRR14455162	ILLUMINA	Zimbabwe	Harare	2021-02-02	COVID-ARTIC-V3
PRJNA727735	SAMN19031087	SRX10805962	SRR14455185	ILLUMINA	Zimbabwe	Harare	2021-02-24	COVID-ARTIC-V3
PRJNA727735	SAMN19031137	SRX10806017	SRR14455130	ILLUMINA	Zimbabwe	Bindura	2021-01-22	COVID-ARTIC-V3
PRJNA727735	SAMN19031600	SRX10806425	SRR14455556	ILLUMINA	Zimbabwe	Masvingo	2021-01-08	COVID-ARTIC-V3
PRJNA717113	SAMN19473373	SRX11035610	SRR14697516	ILLUMINA	Angola	Luanda	2021-03-03	COVID-ARTIC-V3
PRJNA717113	SAMN19473248	SRX11036302	SRR14698156	ILLUMINA	Angola	Luanda	2021-04-22	COVID-ARTIC-V3
PRJNA717113	SAMN19473376	SRX11035632	SRR14697494	ILLUMINA	Angola	Luanda	2021-02-26	COVID-ARTIC-V3
PRJNA717113	SAMN19473280	SRX11036276	SRR14698182	ILLUMINA	Angola	Luanda	2021-04-05	COVID-ARTIC-V3
PRJNA718451	SAMN19473363	SRX11036935	SRR14698755	ILLUMINA	Mozambique	maputo Provincia	2021-03-07	COVID-ARTIC-V3
PRJNA717113	SAMN19341611	SRX11001756	SRR14663134	OXFORD_NANOPORE	Angola	Luanda	2021-03-06	COVID-ARTIC-V3
PRJNA727735	SAMN19031071	SRX10805945	SRR14455202	ILLUMINA	Zimbabwe	Harare	2021-02-03	COVID-ARTIC-V3
PRJNA717113	SAMN19316401	SRX10972872	SRR14633070	ILLUMINA	Angola	Luanda	2021-03-02	COVID-ARTIC-V3
PRJNA727735	SAMN19031590	SRX10806414	SRR14455567	ILLUMINA	Zimbabwe	Masvingo	2021-01-08	COVID-ARTIC-V3
PRJNA717113	SAMN19473437	SRX11035629	SRR14697497	ILLUMINA	Angola	Luanda	2020-12-08	COVID-ARTIC-V3
PRJNA717113	SAMN19462146	SRX11035269	SRR14697139	ILLUMINA	Angola	Luanda	.	COVID-ARTIC-V3
PRJNA717113	SAMN19341619	SRX11001765	SRR14663125	OXFORD_NANOPORE	Angola	Luanda	2021-03-05	COVID-ARTIC-V3
PRJNA717113	SAMN19341607	SRX11001752	SRR14663138	OXFORD_NANOPORE	Angola	Luanda	2021-03-05	COVID-ARTIC-V3
PRJNA717113	SAMN19341610	SRX11001755	SRR14663135	OXFORD_NANOPORE	Angola	Luanda	2021-03-02	COVID-ARTIC-V3
PRJNA717113	SAMN19473434	SRX11035626	SRR14697500	ILLUMINA	Angola	Luanda	2020-12-09	COVID-ARTIC-V3
PRJNA717113	SAMN19473371	SRX11035588	SRR14697538	ILLUMINA	Angola	Luanda	2021-03-26	COVID-ARTIC-V3
PRJNA727735	SAMN19031593	SRX10806417	SRR14455564	ILLUMINA	Zimbabwe	Masvingo	2021-01-05	COVID-ARTIC-V3
PRJNA727735	SAMN19031126	SRX10806005	SRR14455142	ILLUMINA	Zimbabwe	Bindura	2021-01-10	COVID-ARTIC-V3
PRJNA717113	SAMN19473300	SRX11036298	SRR14698160	ILLUMINA	Angola	Luanda	2021-04-14	COVID-ARTIC-V3
PRJNA718451	SAMN19473356	SRX11036943	SRR14698747	ILLUMINA	Mozambique	maputo Provincia	2021-03-05	COVID-ARTIC-V3
PRJNA733903	SAMN19467759	SRX11036062	SRR14698142	ILLUMINA	Malawi	none	2021-04-16	COVID-ARTIC-V3
PRJNA733903	SAMN19467830	SRX11036187	SRR14698017	ILLUMINA	Malawi	none	2021-04-28	COVID-ARTIC-V3
PRJNA733903	SAMN19467811	SRX11036166	SRR14698038	ILLUMINA	Malawi	none	2021-03-04	COVID-ARTIC-V3
PRJNA733903	SAMN19467760	SRX11036073	SRR14698131	ILLUMINA	Malawi	none	2021-04-16	COVID-ARTIC-V3
PRJNA733903	SAMN19467766	SRX11036115	SRR14698089	ILLUMINA	Malawi	none	2021-01-25	COVID-ARTIC-V3
PRJNA733903	SAMN19467757	SRX11036185	SRR14698019	ILLUMINA	Malawi	none	2021-04-07	COVID-ARTIC-V3
PRJNA717113	SAMN19316416	SRX10972888	SRR14633054	ILLUMINA	Angola	Luanda	2021-03-10	COVID-ARTIC-V3
PRJNA727735	SAMN19031605	SRX10806430	SRR14455551	ILLUMINA	Zimbabwe	Masvingo	2021-01-04	COVID-ARTIC-V3
PRJNA717113	SAMN19462126	SRX11035247	SRR14697161	ILLUMINA	Angola	Luanda	.	COVID-ARTIC-V3
PRJNA727735	SAMN19031074	SRX10805948	SRR14455199	ILLUMINA	Zimbabwe	Harare	2021-02-02	COVID-ARTIC-V3
PRJNA718451	SAMN19473349	SRX11036929	SRR14698761	ILLUMINA	Mozambique	Maputo Cicade	2021-01-01	COVID-ARTIC-V3
PRJNA727735	SAMN19031535	SRX10806440	SRR14455541	ILLUMINA	Zimbabwe	Masvingo	2020-12-31	COVID-ARTIC-V3
PRJNA727735	SAMN19031575	SRX10806397	SRR14455584	ILLUMINA	Zimbabwe	Masvingo	2021-01-09	COVID-ARTIC-V3
PRJNA727735	SAMN19031132	SRX10806012	SRR14455135	ILLUMINA	Zimbabwe	Bindura	2021-01-17	COVID-ARTIC-V3
PRJNA727735	SAMN19031526	SRX10806354	SRR14455627	ILLUMINA	Zimbabwe	Bindura	2021-01-26	COVID-ARTIC-V3
PRJNA727735	SAMN19031122	SRX10806001	SRR14455146	ILLUMINA	Zimbabwe	Bindura	2021-01-07	COVID-ARTIC-V3
PRJNA717113	SAMN19462129	SRX11035251	SRR14697157	ILLUMINA	Angola	Luanda	.	COVID-ARTIC-V3
PRJNA727735	SAMN19031118	SRX10805997	SRR14455150	ILLUMINA	Zimbabwe	Bindura	2021-01-05	COVID-ARTIC-V3
PRJNA717113	SAMN19473388	SRX11035576	SRR14697550	ILLUMINA	Angola	Luanda	2021-02-15	COVID-ARTIC-V3
PRJNA717113	SAMN19473368	SRX11035565	SRR14697561	ILLUMINA	Angola	Luanda	2021-03-20	COVID-ARTIC-V3
PRJNA717113	SAMN19316420	SRX10972893	SRR14633049	ILLUMINA	Angola	Luanda	2021-03-11	COVID-ARTIC-V3
PRJNA717113	SAMN19473417	SRX11035607	SRR14697519	ILLUMINA	Angola	Luanda	2020-12-09	COVID-ARTIC-V3
PRJNA718451	SAMN19473354	SRX11036941	SRR14698749	ILLUMINA	Mozambique	maputo Provincia	2021-03-05	COVID-ARTIC-V3
PRJNA717113	SAMN19341615	SRX11001760	SRR14663130	OXFORD_NANOPORE	Angola	Luanda	2021-03-03	COVID-ARTIC-V3
PRJNA717113	SAMN19462105	SRX11035224	SRR14697184	ILLUMINA	Angola	Luanda	.	COVID-ARTIC-V3
PRJNA727735	SAMN19031088	SRX10805964	SRR14455183	ILLUMINA	Zimbabwe	Harare	2021-02-24	COVID-ARTIC-V3
PRJNA717113	SAMN19473246	SRX11036297	SRR14698161	ILLUMINA	Angola	Luanda	2021-04-23	COVID-ARTIC-V3
PRJNA717113	SAMN19473412	SRX11035602	SRR14697524	ILLUMINA	Angola	Luanda	2020-12-09	COVID-ARTIC-V3
PRJNA733903	SAMN19467769	SRX11036120	SRR14698084	ILLUMINA	Malawi	none	2021-04-09	COVID-ARTIC-V3
PRJNA636748	SAMN19256008	SRX10937740	SRR14590503	ILLUMINA	South Africa	Kwazulu-Natal	2021-03-14	COVID-ARTIC-V3
PRJNA636748	SAMN19256000	SRX10937731	SRR14590512	ILLUMINA	South Africa	Kwazulu-Natal	2021-03-14	COVID-ARTIC-V3
PRJNA636748	SAMN19255992	SRX10937724	SRR14590519	ILLUMINA	South Africa	Kwazulu-Natal	2021-03-16	COVID-ARTIC-V3
PRJNA636748	SAMN19256015	SRX10937748	SRR14590495	ILLUMINA	South Africa	Kwazulu-Natal	2021-03-19	COVID-ARTIC-V3
PRJNA636748	SAMN19256014	SRX10937747	SRR14590496	ILLUMINA	South Africa	Kwazulu-Natal	2021-03-14	COVID-ARTIC-V3
PRJNA636748	SAMN19473780	SRX11045789	SRR14707741	ILLUMINA	South Africa	Kwazulu-Natal	2021-04-18	COVID-ARTIC-V3
PRJNA636748	SAMN19256010	SRX10937742	SRR14590501	ILLUMINA	South Africa	Kwazulu-Natal	2021-03-19	COVID-ARTIC-V3
PRJNA636748	SAMN19256004	SRX10937736	SRR14590507	ILLUMINA	South Africa	Kwazulu-Natal	2021-03-16	COVID-ARTIC-V3
PRJNA636748	SAMN19473735	SRX11045730	SRR14707800	ILLUMINA	South Africa	Kwazulu-Natal	2021-04-24	COVID-ARTIC-V3
PRJNA636748	SAMN19473772	SRX11045798	SRR14707732	ILLUMINA	South Africa	Kwazulu-Natal	2021-04-18	COVID-ARTIC-V3
PRJNA636748	SAMN19473785	SRX11045784	SRR14707746	ILLUMINA	South Africa	Kwazulu-Natal	2021-04-21	COVID-ARTIC-V3
PRJNA636748	SAMN19473745	SRX11045741	SRR14707789	ILLUMINA	South Africa	Kwazulu-Natal	2021-04-27	COVID-ARTIC-V3
PRJNA636748	SAMN19555609	SRX11071485	SRR14736677	ILLUMINA	South Africa	Kwazulu-Natal	2021-03-24	COVID-ARTIC-V3
PRJNA636748	SAMN19030954	SRX10805931	SRR14455043	ILLUMINA	South Africa	Kwazulu-Natal	2021-03-24	COVID-ARTIC-V3
PRJNA717113	SAMN19522589	SRX11057377	SRR14720368	ILLUMINA	Angola	Luanda	2021-04-19	COVID-ARTIC-V3
PRJNA636748	SAMN19555614	SRX11071438	SRR14736724	ILLUMINA	South Africa	Kwazulu-Natal	2021-03-21	COVID-ARTIC-V3
PRJNA636748	SAMN19555589	SRX11071415	SRR14736747	ILLUMINA	South Africa	Kwazulu-Natal	2021-03-23	COVID-ARTIC-V3
PRJNA636748	SAMN19255985	SRX10937751	SRR14590492	ILLUMINA	South Africa	Kwazulu-Natal	2021-02-27	COVID-ARTIC-V3
PRJNA636748	SAMN19030907	SRX10805879	SRR14455095	ILLUMINA	South Africa	Kwazulu-Natal	2021-03-12	COVID-ARTIC-V3
PRJNA636748	SAMN19473796	SRX11045760	SRR14707770	ILLUMINA	South Africa	Kwazulu-Natal	2021-04-21	COVID-ARTIC-V3
PRJNA636748	SAMN19555604	SRX11071432	SRR14736730	ILLUMINA	South Africa	Kwazulu-Natal	2021-03-24	COVID-ARTIC-V3
PRJNA636748	SAMN19030927	SRX10805901	SRR14455073	ILLUMINA	South Africa	Kwazulu-Natal	2021-03-11	COVID-ARTIC-V3
PRJNA717113	SAMN19522557	SRX11057405	SRR14720340	ILLUMINA	Angola	Luanda	2021-04-17	COVID-ARTIC-V3
PRJNA636748	SAMN19473776	SRX11045793	SRR14707737	ILLUMINA	South Africa	Kwazulu-Natal	2021-04-20	COVID-ARTIC-V3
PRJNA636748	SAMN19473775	SRX11045795	SRR14707735	ILLUMINA	South Africa	Kwazulu-Natal	2021-04-19	COVID-ARTIC-V3
PRJNA636748	SAMN19030932	SRX10805907	SRR14455067	ILLUMINA	South Africa	Kwazulu-Natal	2021-03-10	COVID-ARTIC-V3
PRJNA636748	SAMN19030938	SRX10805913	SRR14455061	ILLUMINA	South Africa	Kwazulu-Natal	2021-03-11	COVID-ARTIC-V3
PRJNA636748	SAMN19030911	SRX10805884	SRR14455090	ILLUMINA	South Africa	Kwazulu-Natal	2021-03-11	COVID-ARTIC-V3
PRJNA636748	SAMN19030881	SRX10805852	SRR14455122	ILLUMINA	South Africa	Kwazulu-Natal	2021-03-01	COVID-ARTIC-V3
PRJNA636748	SAMN19030934	SRX10805909	SRR14455065	ILLUMINA	South Africa	Kwazulu-Natal	2021-03-11	COVID-ARTIC-V3
PRJNA636748	SAMN19030925	SRX10805899	SRR14455075	ILLUMINA	South Africa	Kwazulu-Natal	2021-03-11	COVID-ARTIC-V3
PRJNA636748	SAMN19030951	SRX10805928	SRR14455046	ILLUMINA	South Africa	Kwazulu-Natal	2021-03-22	COVID-ARTIC-V3
PRJNA636748	SAMN19030918	SRX10805891	SRR14455083	ILLUMINA	South Africa	Kwazulu-Natal	2021-03-15	COVID-ARTIC-V3
PRJNA636748	SAMN19555580	SRX11071477	SRR14736685	ILLUMINA	South Africa	Kwazulu-Natal	2021-03-22	COVID-ARTIC-V3
PRJNA636748	SAMN19030916	SRX10805889	SRR14455085	ILLUMINA	South Africa	Kwazulu-Natal	2021-03-14	COVID-ARTIC-V3
PRJNA636748	SAMN19030879	SRX10805850	SRR14455124	ILLUMINA	South Africa	Kwazulu-Natal	2021-03-01	COVID-ARTIC-V3
PRJNA636748	SAMN19030931	SRX10805906	SRR14455068	ILLUMINA	South Africa	Kwazulu-Natal	2021-03-11	COVID-ARTIC-V3
PRJNA717113	SAMN19522576	SRX11057394	SRR14720351	ILLUMINA	Angola	Luanda	2021-04-20	COVID-ARTIC-V3
PRJNA636748	SAMN19555585	SRX11071483	SRR14736679	ILLUMINA	South Africa	Kwazulu-Natal	2021-03-26	COVID-ARTIC-V3
PRJNA717113	SAMN19522586	SRX11057388	SRR14720357	ILLUMINA	Angola	Luanda	2021-04-19	COVID-ARTIC-V3
PRJNA733903	SAMN19467855	SRX11036069	SRR14698135	ILLUMINA	Malawi	none	2021-04-30	COVID-ARTIC-V3
PRJNA733903	SAMN19467909	SRX11036105	SRR14698099	ILLUMINA	Malawi	none	2020-12-22	COVID-ARTIC-V3
PRJNA733903	SAMN19467837	SRX11036194	SRR14698010	ILLUMINA	Malawi	none	2021-04-30	COVID-ARTIC-V3
PRJNA636748	SAMN19030873	SRX10805882	SRR14455092	ILLUMINA	South Africa	Kwazulu-Natal	2021-03-01	COVID-ARTIC-V3
PRJNA636748	SAMN19030930	SRX10805905	SRR14455069	ILLUMINA	South Africa	Kwazulu-Natal	2021-03-11	COVID-ARTIC-V3
PRJNA636748	SAMN19030897	SRX10805868	SRR14455106	ILLUMINA	South Africa	Kwazulu-Natal	2021-02-24	COVID-ARTIC-V3
PRJNA636748	SAMN19030882	SRX10805853	SRR14455121	ILLUMINA	South Africa	Kwazulu-Natal	2021-02-21	COVID-ARTIC-V3
PRJNA717113	SAMN19522579	SRX11057373	SRR14720372	ILLUMINA	Angola	Luanda	2021-04-20	COVID-ARTIC-V3
PRJNA636748	SAMN19030898	SRX10805869	SRR14455105	ILLUMINA	South Africa	Kwazulu-Natal	2021-02-24	COVID-ARTIC-V3
PRJNA636748	SAMN19030874	SRX10805893	SRR14455081	ILLUMINA	South Africa	Kwazulu-Natal	2021-03-01	COVID-ARTIC-V3
PRJNA636748	SAMN19030870	SRX10805849	SRR14455125	ILLUMINA	South Africa	Kwazulu-Natal	2021-03-01	COVID-ARTIC-V3
PRJNA636748	SAMN19030903	SRX10805875	SRR14455099	ILLUMINA	South Africa	Kwazulu-Natal	2021-03-12	COVID-ARTIC-V3
PRJNA636748	SAMN19555605	SRX11071433	SRR14736729	ILLUMINA	South Africa	Kwazulu-Natal	2021-03-22	COVID-ARTIC-V3
PRJNA636748	SAMN19030890	SRX10805861	SRR14455113	ILLUMINA	South Africa	Kwazulu-Natal	2021-03-01	COVID-ARTIC-V3
PRJNA717113	SAMN19522560	SRX11057418	SRR14720327	ILLUMINA	Angola	Luanda	2021-04-15	COVID-ARTIC-V3
PRJNA636748	SAMN19030872	SRX10805871	SRR14455103	ILLUMINA	South Africa	Kwazulu-Natal	2021-02-27	COVID-ARTIC-V3
PRJNA636748	SAMN19030900	SRX10805872	SRR14455102	ILLUMINA	South Africa	Kwazulu-Natal	2021-02-28	COVID-ARTIC-V3
PRJNA636748	SAMN19030949	SRX10805925	SRR14455049	ILLUMINA	South Africa	Kwazulu-Natal	2021-03-11	COVID-ARTIC-V3
PRJNA717113	SAMN19522563	SRX11057402	SRR14720343	ILLUMINA	Angola	Luanda	2021-04-15	COVID-ARTIC-V3
PRJNA636748	SAMN19030895	SRX10805866	SRR14455108	ILLUMINA	South Africa	Kwazulu-Natal	2021-03-01	COVID-ARTIC-V3
PRJNA717113	SAMN19316398	SRX10972869	SRR14633073	ILLUMINA	Angola	Luanda	2021-02-23	COVID-ARTIC-V3
PRJNA727735	SAMN19031553	SRX10806374	SRR14455607	ILLUMINA	Zimbabwe	Masvingo	2020-12-11	COVID-ARTIC-V3
PRJNA717113	SAMN19316435	SRX10972909	SRR14633033	ILLUMINA	Angola	Luanda	2021-03-07	COVID-ARTIC-V3
PRJNA636748	SAMN19030905	SRX10805877	SRR14455097	ILLUMINA	South Africa	Kwazulu-Natal	2021-03-11	COVID-ARTIC-V3
PRJNA636748	SAMN19030923	SRX10805897	SRR14455077	ILLUMINA	South Africa	Kwazulu-Natal	2021-03-15	COVID-ARTIC-V3
PRJNA733903	SAMN19467908	SRX11036103	SRR14698101	ILLUMINA	Malawi	none	2020-12-22	COVID-ARTIC-V3
PRJNA717113	SAMN19341608	SRX11001753	SRR14663137	OXFORD_NANOPORE	Angola	Luanda	2021-03-03	COVID-ARTIC-V3
PRJNA717113	SAMN19473407	SRX11035596	SRR14697530	ILLUMINA	Angola	Luanda	2020-12-09	COVID-ARTIC-V3
PRJNA727735	SAMN19031610	SRX10806436	SRR14455545	ILLUMINA	Zimbabwe	Harare	2021-02-03	COVID-ARTIC-V3
PRJNA727735	SAMN19031598	SRX10806423	SRR14455558	ILLUMINA	Zimbabwe	Masvingo	2021-01-04	COVID-ARTIC-V3
PRJNA717113	SAMN19316393	SRX10972863	SRR14633079	ILLUMINA	Angola	Luanda	2021-02-25	COVID-ARTIC-V3
PRJNA717113	SAMN19316438	SRX10972913	SRR14633029	ILLUMINA	Angola	Luanda	2021-03-12	COVID-ARTIC-V3
PRJNA717113	SAMN19473427	SRX11035618	SRR14697508	ILLUMINA	Angola	Luanda	2020-12-12	COVID-ARTIC-V3
PRJNA717113	SAMN19473440	SRX11035633	SRR14697493	ILLUMINA	Angola	Luanda	2020-12-09	COVID-ARTIC-V3
PRJNA717113	SAMN19473402	SRX11035592	SRR14697534	ILLUMINA	Angola	Luanda	2021-04-08	COVID-ARTIC-V3
PRJNA717113	SAMN19462096	SRX11035214	SRR14697194	ILLUMINA	Angola	Luanda	.	COVID-ARTIC-V3
PRJNA717113	SAMN19462140	SRX11035263	SRR14697145	ILLUMINA	Angola	Luanda	.	COVID-ARTIC-V3
PRJNA727735	SAMN19031136	SRX10806016	SRR14455131	ILLUMINA	Zimbabwe	Bindura	2021-01-21	COVID-ARTIC-V3
PRJNA717113	SAMN19341609	SRX11001754	SRR14663136	OXFORD_NANOPORE	Angola	Luanda	2021-03-04	COVID-ARTIC-V3
PRJNA727735	SAMN19031542	SRX10806362	SRR14455619	ILLUMINA	Zimbabwe	Masvingo	2020-12-17	COVID-ARTIC-V3
PRJNA717113	SAMN19316405	SRX10972876	SRR14633066	ILLUMINA	Angola	Luanda	2021-03-02	COVID-ARTIC-V3
PRJNA717113	SAMN19473840	SRX11047584	SRR14709528	OXFORD_NANOPORE	Angola	Luanda	2020-12-13	COVID-ARTIC-V3
PRJNA718451	SAMN19473361	SRX11036933	SRR14698757	ILLUMINA	Mozambique	Maputo Cicade	2021-03-05	COVID-ARTIC-V3
PRJNA733903	SAMN19467775	SRX11036126	SRR14698078	ILLUMINA	Malawi	none	2021-04-10	COVID-ARTIC-V3
PRJNA636748	SAMN19030937	SRX10805912	SRR14455062	ILLUMINA	South Africa	Kwazulu-Natal	2021-03-11	COVID-ARTIC-V3
PRJNA636748	SAMN19555571	SRX11071469	SRR14736693	ILLUMINA	South Africa	Kwazulu-Natal	2021-03-30	COVID-ARTIC-V3
PRJNA636748	SAMN19030956	SRX10805933	SRR14455041	ILLUMINA	South Africa	Kwazulu-Natal	2021-03-23	COVID-ARTIC-V3
PRJNA636748	SAMN19030943	SRX10805919	SRR14455055	ILLUMINA	South Africa	Kwazulu-Natal	2021-03-11	COVID-ARTIC-V3
PRJNA636748	SAMN19473786	SRX11045783	SRR14707747	ILLUMINA	South Africa	Kwazulu-Natal	2021-04-21	COVID-ARTIC-V3
PRJNA636748	SAMN19030908	SRX10805880	SRR14455094	ILLUMINA	South Africa	Kwazulu-Natal	2021-03-12	COVID-ARTIC-V3
PRJNA636748	SAMN19030904	SRX10805876	SRR14455098	ILLUMINA	South Africa	Kwazulu-Natal	2021-03-12	COVID-ARTIC-V3
PRJNA636748	SAMN19030896	SRX10805867	SRR14455107	ILLUMINA	South Africa	Kwazulu-Natal	2021-03-04	COVID-ARTIC-V3
PRJNA636748	SAMN19030926	SRX10805900	SRR14455074	ILLUMINA	South Africa	Kwazulu-Natal	2021-03-11	COVID-ARTIC-V3
PRJNA636748	SAMN19030953	SRX10805930	SRR14455044	ILLUMINA	South Africa	Kwazulu-Natal	2021-03-23	COVID-ARTIC-V3
PRJNA636748	SAMN19030876	SRX10805915	SRR14455059	ILLUMINA	South Africa	Kwazulu-Natal	2021-03-08	COVID-ARTIC-V3
PRJNA717113	SAMN19522577	SRX11057393	SRR14720352	ILLUMINA	Angola	Luanda	2021-04-20	COVID-ARTIC-V3
PRJNA636748	SAMN19030924	SRX10805898	SRR14455076	ILLUMINA	South Africa	Kwazulu-Natal	2021-03-15	COVID-ARTIC-V3
PRJNA636748	SAMN19030944	SRX10805920	SRR14455054	ILLUMINA	South Africa	Kwazulu-Natal	2021-03-11	COVID-ARTIC-V3
PRJNA636748	SAMN19555607	SRX11071435	SRR14736727	ILLUMINA	South Africa	Kwazulu-Natal	2021-03-21	COVID-ARTIC-V3
PRJNA733903	SAMN19467844	SRX11036202	SRR14698002	ILLUMINA	Malawi	none	2021-04-30	COVID-ARTIC-V3
PRJNA636748	SAMN19555595	SRX11071422	SRR14736740	ILLUMINA	South Africa	Kwazulu-Natal	2021-03-24	COVID-ARTIC-V3
PRJNA717113	SAMN19316379	SRX10972867	SRR14633075	ILLUMINA	Angola	Luanda	2021-02-26	COVID-ARTIC-V3
PRJNA717113	SAMN19316427	SRX10972901	SRR14633041	ILLUMINA	Angola	Luanda	2021-03-06	COVID-ARTIC-V3
PRJNA717113	SAMN19316404	SRX10972875	SRR14633067	ILLUMINA	Angola	Luanda	2021-03-01	COVID-ARTIC-V3
PRJNA636748	SAMN19473737	SRX11045733	SRR14707797	ILLUMINA	South Africa	Kwazulu-Natal	2021-04-25	COVID-ARTIC-V3
PRJNA636748	SAMN19555567	SRX11071464	SRR14736698	ILLUMINA	South Africa	Kwazulu-Natal	2021-03-29	COVID-ARTIC-V3
PRJNA636748	SAMN19030875	SRX10805904	SRR14455070	ILLUMINA	South Africa	Kwazulu-Natal	2021-03-02	COVID-ARTIC-V3
PRJNA717113	SAMN19316412	SRX10972884	SRR14633058	ILLUMINA	Angola	Luanda	2021-03-04	COVID-ARTIC-V3
PRJNA717113	SAMN19473258	SRX11036251	SRR14698207	ILLUMINA	Angola	Luanda	2021-04-17	COVID-ARTIC-V3
PRJNA727735	SAMN19031561	SRX10806382	SRR14455599	ILLUMINA	Zimbabwe	Masvingo	2020-12-31	COVID-ARTIC-V3
PRJNA717113	SAMN19473253	SRX11036246	SRR14698212	ILLUMINA	Angola	Luanda	2021-04-17	COVID-ARTIC-V3
PRJNA717113	SAMN19473845	SRX11047589	SRR14709523	OXFORD_NANOPORE	Angola	Luanda	2020-12-08	COVID-ARTIC-V3
PRJNA717113	SAMN19462114	SRX11035234	SRR14697174	ILLUMINA	Angola	Luanda	.	COVID-ARTIC-V3
PRJNA717113	SAMN19462124	SRX11035245	SRR14697163	ILLUMINA	Angola	Luanda	.	COVID-ARTIC-V3
PRJNA717113	SAMN19473259	SRX11036252	SRR14698206	ILLUMINA	Angola	Luanda	2021-04-17	COVID-ARTIC-V3
PRJNA717113	SAMN19473263	SRX11036257	SRR14698201	ILLUMINA	Angola	Luanda	2021-04-17	COVID-ARTIC-V3
PRJNA717113	SAMN19316419	SRX10972892	SRR14633050	ILLUMINA	Angola	Luanda	2021-03-11	COVID-ARTIC-V3
PRJNA717113	SAMN19316457	SRX10972934	SRR14633008	ILLUMINA	Angola	Luanda	2021-03-25	COVID-ARTIC-V3
PRJNA717113	SAMN19473276	SRX11036271	SRR14698187	ILLUMINA	Angola	Luanda	2021-04-17	COVID-ARTIC-V3
PRJNA717113	SAMN19316403	SRX10972874	SRR14633068	ILLUMINA	Angola	Luanda	2021-03-04	COVID-ARTIC-V3
PRJNA733903	SAMN19467818	SRX11036173	SRR14698031	ILLUMINA	Malawi	none	2021-04-29	COVID-ARTIC-V3
PRJNA733903	SAMN19467847	SRX11036205	SRR14697999	ILLUMINA	Malawi	none	2021-04-30	COVID-ARTIC-V3
PRJNA733903	SAMN19467823	SRX11036179	SRR14698025	ILLUMINA	Malawi	none	2021-04-28	COVID-ARTIC-V3
PRJNA733903	SAMN19467831	SRX11036188	SRR14698016	ILLUMINA	Malawi	none	2021-04-28	COVID-ARTIC-V3
PRJNA733903	SAMN19467832	SRX11036189	SRR14698015	ILLUMINA	Malawi	none	2021-04-28	COVID-ARTIC-V3
PRJNA727735	SAMN19031589	SRX10806413	SRR14455568	ILLUMINA	Zimbabwe	Masvingo	2021-01-04	COVID-ARTIC-V3
PRJNA717113	SAMN19473269	SRX11036263	SRR14698195	ILLUMINA	Angola	Luanda	2021-04-17	COVID-ARTIC-V3
PRJNA717113	SAMN19473273	SRX11036268	SRR14698190	ILLUMINA	Angola	Luanda	2021-04-17	COVID-ARTIC-V3
PRJNA717113	SAMN19341597	SRX11001750	SRR14663140	OXFORD_NANOPORE	Angola	Luanda	2021-02-26	COVID-ARTIC-V3
PRJNA717113	SAMN19462156	SRX11035280	SRR14697128	ILLUMINA	Angola	Luanda	.	COVID-ARTIC-V3
PRJNA636748	SAMN19473732	SRX11045727	SRR14707803	ILLUMINA	South Africa	Kwazulu-Natal	2021-04-25	COVID-ARTIC-V3
PRJNA636748	SAMN19473778	SRX11045791	SRR14707739	ILLUMINA	South Africa	Kwazulu-Natal	2021-04-20	COVID-ARTIC-V3
PRJNA636748	SAMN19256002	SRX10937733	SRR14590510	ILLUMINA	South Africa	Kwazulu-Natal	2021-03-15	COVID-ARTIC-V3
PRJNA733903	SAMN19467870	SRX11036209	SRR14697995	ILLUMINA	Malawi	none	2021-04-28	COVID-ARTIC-V3
PRJNA717113	SAMN19522580	SRX11057374	SRR14720371	ILLUMINA	Angola	Luanda	2021-04-21	COVID-ARTIC-V3
PRJNA636748	SAMN19555593	SRX11071420	SRR14736742	ILLUMINA	South Africa	Kwazulu-Natal	2021-03-24	COVID-ARTIC-V3
PRJNA636748	SAMN19555568	SRX11071465	SRR14736697	ILLUMINA	South Africa	Kwazulu-Natal	2021-03-29	COVID-ARTIC-V3
PRJNA733903	SAMN19467860	SRX11036075	SRR14698129	ILLUMINA	Malawi	none	2021-04-28	COVID-ARTIC-V3
PRJNA733903	SAMN19467868	SRX11036083	SRR14698121	ILLUMINA	Malawi	none	2021-04-28	COVID-ARTIC-V3
PRJNA733903	SAMN19467857	SRX11036071	SRR14698133	ILLUMINA	Malawi	none	2021-04-28	COVID-ARTIC-V3
PRJNA733903	SAMN19467862	SRX11036077	SRR14698127	ILLUMINA	Malawi	none	2021-04-28	COVID-ARTIC-V3
PRJNA733903	SAMN19467838	SRX11036195	SRR14698009	ILLUMINA	Malawi	none	2021-04-30	COVID-ARTIC-V3
PRJNA733903	SAMN19467873	SRX11036212	SRR14697992	ILLUMINA	Malawi	none	2021-04-28	COVID-ARTIC-V3
PRJNA733903	SAMN19467874	SRX11036213	SRR14697991	ILLUMINA	Malawi	none	2021-04-28	COVID-ARTIC-V3
PRJNA733903	SAMN19467835	SRX11036192	SRR14698012	ILLUMINA	Malawi	none	2021-04-28	COVID-ARTIC-V3
PRJNA636748	SAMN19030939	SRX10805914	SRR14455060	ILLUMINA	South Africa	Kwazulu-Natal	2021-03-12	COVID-ARTIC-V3
PRJNA636748	SAMN19555570	SRX11071467	SRR14736695	ILLUMINA	South Africa	Kwazulu-Natal	2021-03-30	COVID-ARTIC-V3
PRJNA717113	SAMN19522568	SRX11057398	SRR14720347	ILLUMINA	Angola	Luanda	2021-04-15	COVID-ARTIC-V3
PRJNA636748	SAMN19555579	SRX11071476	SRR14736686	ILLUMINA	South Africa	Kwazulu-Natal	2021-03-22	COVID-ARTIC-V3
PRJNA636748	SAMN19555612	SRX11071436	SRR14736726	ILLUMINA	South Africa	Kwazulu-Natal	2021-03-21	COVID-ARTIC-V3
PRJNA636748	SAMN19555606	SRX11071434	SRR14736728	ILLUMINA	South Africa	Kwazulu-Natal	2021-03-26	COVID-ARTIC-V3
PRJNA636748	SAMN19030920	SRX10805894	SRR14455080	ILLUMINA	South Africa	Kwazulu-Natal	2021-03-13	COVID-ARTIC-V3
PRJNA636748	SAMN19030960	SRX10805938	SRR14455036	ILLUMINA	South Africa	Kwazulu-Natal	2021-03-24	COVID-ARTIC-V3
PRJNA717113	SAMN19522562	SRX11057403	SRR14720342	ILLUMINA	Angola	Luanda	2021-04-16	COVID-ARTIC-V3
PRJNA636748	SAMN19601867	SRX11090804	SRR14757273	ILLUMINA	South Africa	Kwazulu-Natal	.	COVID-ARTIC-V3
PRJNA636748	SAMN19601868	SRX11090805	SRR14757272	ILLUMINA	South Africa	Kwazulu-Natal	.	COVID-ARTIC-V3
PRJNA636748	SAMN19601869	SRX11090806	SRR14757271	ILLUMINA	South Africa	Kwazulu-Natal	2021-05-27	COVID-ARTIC-V3
PRJNA636748	SAMN19601870	SRX11090807	SRR14757270	ILLUMINA	South Africa	Kwazulu-Natal	2021-05-27	COVID-ARTIC-V3
PRJNA717113	SAMN19316378	SRX10972856	SRR14633086	ILLUMINA	Angola	Luanda	.	COVID-ARTIC-V3
PRJNA717113	SAMN19316382	SRX10972900	SRR14633042	ILLUMINA	Angola	Luanda	2021-03	COVID-ARTIC-V3
PRJNA717113	SAMN19316383	SRX10972911	SRR14633031	ILLUMINA	Angola	Luanda	2021-03	COVID-ARTIC-V3
PRJNA717113	SAMN19316385	SRX10972933	SRR14633009	ILLUMINA	Angola	Luanda	2021-03	COVID-ARTIC-V3
PRJNA717113	SAMN19316386	SRX10972936	SRR14633006	ILLUMINA	Angola	Luanda	2021-03	COVID-ARTIC-V3
PRJNA717113	SAMN19316387	SRX10972857	SRR14633085	ILLUMINA	Angola	Luanda	2021-03	COVID-ARTIC-V3
PRJNA717113	SAMN19316388	SRX10972858	SRR14633084	ILLUMINA	Angola	Luanda	2021-03	COVID-ARTIC-V3
PRJNA717113	SAMN19316389	SRX10972859	SRR14633083	ILLUMINA	Angola	Luanda	2021-03	COVID-ARTIC-V3
PRJNA717113	SAMN19316390	SRX10972860	SRR14633082	ILLUMINA	Angola	Luanda	2021-03	COVID-ARTIC-V3
PRJNA717113	SAMN19522532	SRX11057362	SRR14720383	ILLUMINA	Angola	Luanda	.	COVID-ARTIC-V3
PRJNA717113	SAMN19522533	SRX11057363	SRR14720382	ILLUMINA	Angola	Luanda	.	COVID-ARTIC-V3
PRJNA717113	SAMN19522534	SRX11057371	SRR14720374	ILLUMINA	Angola	Luanda	.	COVID-ARTIC-V3
PRJNA717113	SAMN19522535	SRX11057372	SRR14720373	ILLUMINA	Angola	Luanda	.	COVID-ARTIC-V3
PRJNA717113	SAMN19522536	SRX11057412	SRR14720333	ILLUMINA	Angola	Luanda	.	COVID-ARTIC-V3
PRJNA717113	SAMN19522537	SRX11057410	SRR14720335	ILLUMINA	Angola	Luanda	.	COVID-ARTIC-V3
PRJNA717113	SAMN19522538	SRX11057380	SRR14720365	ILLUMINA	Angola	Luanda	.	COVID-ARTIC-V3
PRJNA717113	SAMN19522539	SRX11057383	SRR14720362	ILLUMINA	Angola	Luanda	.	COVID-ARTIC-V3
PRJNA717113	SAMN19522540	SRX11057384	SRR14720361	ILLUMINA	Angola	Luanda	.	COVID-ARTIC-V3
PRJNA717113	SAMN19522541	SRX11057385	SRR14720360	ILLUMINA	Angola	Luanda	.	COVID-ARTIC-V3
PRJNA717113	SAMN19522543	SRX11057365	SRR14720380	ILLUMINA	Angola	Luanda	.	COVID-ARTIC-V3
PRJNA717113	SAMN19522544	SRX11057366	SRR14720379	ILLUMINA	Angola	Luanda	.	COVID-ARTIC-V3
PRJNA717113	SAMN19522545	SRX11057367	SRR14720378	ILLUMINA	Angola	Luanda	.	COVID-ARTIC-V3
PRJNA717113	SAMN19522546	SRX11057368	SRR14720377	ILLUMINA	Angola	Luanda	.	COVID-ARTIC-V3
PRJNA717113	SAMN19522547	SRX11057369	SRR14720376	ILLUMINA	Angola	Luanda	.	COVID-ARTIC-V3
PRJNA717113	SAMN19522548	SRX11057370	SRR14720375	ILLUMINA	Angola	Luanda	.	COVID-ARTIC-V3
PRJNA717113	SAMN19522549	SRX11057423	SRR14720322	ILLUMINA	Angola	Luanda	.	COVID-ARTIC-V3
PRJNA717113	SAMN19522550	SRX11057422	SRR14720323	ILLUMINA	Angola	Luanda	.	COVID-ARTIC-V3
PRJNA717113	SAMN19522551	SRX11057421	SRR14720324	ILLUMINA	Angola	Luanda	.	COVID-ARTIC-V3
PRJNA717113	SAMN19522552	SRX11057409	SRR14720336	ILLUMINA	Angola	Luanda	.	COVID-ARTIC-V3
PRJNA717113	SAMN19522553	SRX11057408	SRR14720337	ILLUMINA	Angola	Luanda	.	COVID-ARTIC-V3
PRJNA717113	SAMN19522554	SRX11057407	SRR14720338	ILLUMINA	Angola	Luanda	.	COVID-ARTIC-V3
PRJNA717113	SAMN19522555	SRX11057420	SRR14720325	ILLUMINA	Angola	Luanda	.	COVID-ARTIC-V3
PRJNA717113	SAMN19522556	SRX11057406	SRR14720339	ILLUMINA	Angola	Luanda	.	COVID-ARTIC-V3
PRJNA717113	SAMN19492247	SRX11049899	SRR14711975	OXFORD_NANOPORE	Angola	Luanda	.	COVID-ARTIC-V3
PRJNA717113	SAMN19492254	SRX11049911	SRR14711963	OXFORD_NANOPORE	Angola	Luanda	.	COVID-ARTIC-V3
PRJNA717113	SAMN19492255	SRX11049918	SRR14711956	OXFORD_NANOPORE	Angola	Luanda	.	COVID-ARTIC-V3
PRJNA717113	SAMN19492256	SRX11049919	SRR14711955	OXFORD_NANOPORE	Angola	Luanda	.	COVID-ARTIC-V3
PRJNA717113	SAMN19492258	SRX11049968	SRR14711906	OXFORD_NANOPORE	Angola	Luanda	.	COVID-ARTIC-V3
PRJNA717113	SAMN19492266	SRX11049960	SRR14711914	OXFORD_NANOPORE	Angola	Luanda	.	COVID-ARTIC-V3
PRJNA717113	SAMN19492274	SRX11049951	SRR14711923	OXFORD_NANOPORE	Angola	Luanda	.	COVID-ARTIC-V3
PRJNA717113	SAMN19492277	SRX11049901	SRR14711973	OXFORD_NANOPORE	Angola	Luanda	.	COVID-ARTIC-V3
PRJNA717113	SAMN19492278	SRX11049902	SRR14711972	OXFORD_NANOPORE	Angola	Luanda	.	COVID-ARTIC-V3
PRJNA717113	SAMN19492279	SRX11049903	SRR14711971	OXFORD_NANOPORE	Angola	Luanda	.	COVID-ARTIC-V3
PRJNA717113	SAMN19492280	SRX11049904	SRR14711970	OXFORD_NANOPORE	Angola	Luanda	.	COVID-ARTIC-V3
PRJNA717113	SAMN19492282	SRX11049906	SRR14711968	OXFORD_NANOPORE	Angola	Luanda	.	COVID-ARTIC-V3
PRJNA717113	SAMN19492283	SRX11049907	SRR14711967	OXFORD_NANOPORE	Angola	Luanda	.	COVID-ARTIC-V3
PRJNA717113	SAMN19492284	SRX11049948	SRR14711926	OXFORD_NANOPORE	Angola	Luanda	.	COVID-ARTIC-V3
PRJNA717113	SAMN19492285	SRX11049947	SRR14711927	OXFORD_NANOPORE	Angola	Luanda	.	COVID-ARTIC-V3
PRJNA717113	SAMN19492286	SRX11049946	SRR14711928	OXFORD_NANOPORE	Angola	Luanda	.	COVID-ARTIC-V3
PRJNA717113	SAMN19492291	SRX11049940	SRR14711934	OXFORD_NANOPORE	Angola	Luanda	.	COVID-ARTIC-V3
PRJNA717113	SAMN19492292	SRX11049939	SRR14711935	OXFORD_NANOPORE	Angola	Luanda	.	COVID-ARTIC-V3
PRJNA717113	SAMN19492294	SRX11049937	SRR14711937	OXFORD_NANOPORE	Angola	Luanda	.	COVID-ARTIC-V3
PRJNA717113	SAMN19492295	SRX11049936	SRR14711938	OXFORD_NANOPORE	Angola	Luanda	.	COVID-ARTIC-V3
PRJNA717113	SAMN19492296	SRX11049935	SRR14711939	OXFORD_NANOPORE	Angola	Luanda	.	COVID-ARTIC-V3
PRJNA717113	SAMN19492298	SRX11049932	SRR14711942	OXFORD_NANOPORE	Angola	Luanda	.	COVID-ARTIC-V3
PRJNA717113	SAMN19492300	SRX11049930	SRR14711944	OXFORD_NANOPORE	Angola	Luanda	.	COVID-ARTIC-V3
PRJNA717113	SAMN19492303	SRX11049927	SRR14711947	OXFORD_NANOPORE	Angola	Luanda	.	COVID-ARTIC-V3
PRJNA717113	SAMN19492304	SRX11049926	SRR14711948	OXFORD_NANOPORE	Angola	Luanda	.	COVID-ARTIC-V3
PRJNA717113	SAMN19492306	SRX11049924	SRR14711950	OXFORD_NANOPORE	Angola	Luanda	.	COVID-ARTIC-V3
PRJNA717113	SAMN19492308	SRX11049921	SRR14711953	OXFORD_NANOPORE	Angola	Luanda	.	COVID-ARTIC-V3
PRJNA717113	SAMN19492309	SRX11049920	SRR14711954	OXFORD_NANOPORE	Angola	Luanda	.	COVID-ARTIC-V3
PRJNA717113	SAMN19492310	SRX11049974	SRR14711900	OXFORD_NANOPORE	Angola	Luanda	.	COVID-ARTIC-V3
PRJNA717113	SAMN19492316	SRX11049910	SRR14711964	OXFORD_NANOPORE	Angola	Luanda	.	COVID-ARTIC-V3
PRJNA717113	SAMN19492317	SRX11049912	SRR14711962	OXFORD_NANOPORE	Angola	Luanda	.	COVID-ARTIC-V3
PRJNA717113	SAMN19492318	SRX11049913	SRR14711961	OXFORD_NANOPORE	Angola	Luanda	.	COVID-ARTIC-V3
PRJNA717113	SAMN19492319	SRX11049914	SRR14711960	OXFORD_NANOPORE	Angola	Luanda	.	COVID-ARTIC-V3
PRJNA717113	SAMN19492320	SRX11049915	SRR14711959	OXFORD_NANOPORE	Angola	Luanda	.	COVID-ARTIC-V3
PRJNA717113	SAMN19492321	SRX11049916	SRR14711958	OXFORD_NANOPORE	Angola	Luanda	.	COVID-ARTIC-V3
PRJNA717113	SAMN19473386	SRX11035574	SRR14697552	ILLUMINA	Angola	Luanda	.	COVID-ARTIC-V3
PRJNA717113	SAMN19473387	SRX11035575	SRR14697551	ILLUMINA	Angola	Luanda	.	COVID-ARTIC-V3
PRJNA717113	SAMN19473444	SRX11035637	SRR14697489	ILLUMINA	Angola	Luanda	.	COVID-ARTIC-V3
PRJNA717113	SAMN19473445	SRX11035638	SRR14697488	ILLUMINA	Angola	Luanda	.	COVID-ARTIC-V3
PRJNA717113	SAMN19473446	SRX11035639	SRR14697487	ILLUMINA	Angola	Luanda	.	COVID-ARTIC-V3
PRJNA717113	SAMN19473447	SRX11035640	SRR14697486	ILLUMINA	Angola	Luanda	.	COVID-ARTIC-V3
PRJNA717113	SAMN19473448	SRX11035641	SRR14697485	ILLUMINA	Angola	Luanda	.	COVID-ARTIC-V3
PRJNA717113	SAMN19473449	SRX11035642	SRR14697484	ILLUMINA	Angola	Luanda	.	COVID-ARTIC-V3
PRJNA717113	SAMN19473450	SRX11035644	SRR14697482	ILLUMINA	Angola	Luanda	.	COVID-ARTIC-V3
PRJNA717113	SAMN19473451	SRX11035645	SRR14697481	ILLUMINA	Angola	Luanda	.	COVID-ARTIC-V3
PRJNA717113	SAMN19473452	SRX11035646	SRR14697480	ILLUMINA	Angola	Luanda	.	COVID-ARTIC-V3
PRJNA717113	SAMN19462080	SRX11035216	SRR14697192	ILLUMINA	Angola	Luanda	.	COVID-ARTIC-V3
PRJNA717113	SAMN19462084	SRX11035260	SRR14697148	ILLUMINA	Angola	Luanda	.	COVID-ARTIC-V3
PRJNA717113	SAMN19462086	SRX11035282	SRR14697126	ILLUMINA	Angola	Luanda	.	COVID-ARTIC-V3
PRJNA717113	SAMN19462101	SRX11035220	SRR14697188	ILLUMINA	Angola	Luanda	.	COVID-ARTIC-V3
PRJNA717113	SAMN19462119	SRX11035240	SRR14697168	ILLUMINA	Angola	Luanda	.	COVID-ARTIC-V3
PRJNA717113	SAMN19462142	SRX11035265	SRR14697143	ILLUMINA	Angola	Luanda	.	COVID-ARTIC-V3
PRJNA717113	SAMN19462144	SRX11035267	SRR14697141	ILLUMINA	Angola	Luanda	.	COVID-ARTIC-V3
PRJNA717113	SAMN19462145	SRX11035268	SRR14697140	ILLUMINA	Angola	Luanda	.	COVID-ARTIC-V3
PRJNA717113	SAMN19462154	SRX11035278	SRR14697130	ILLUMINA	Angola	Luanda	.	COVID-ARTIC-V3
PRJNA717113	SAMN19473856	SRX11047536	SRR14709577	OXFORD_NANOPORE	Angola	Luanda	.	COVID-ARTIC-V3
PRJNA717113	SAMN19473857	SRX11047537	SRR14709576	OXFORD_NANOPORE	Angola	Luanda	.	COVID-ARTIC-V3
PRJNA717113	SAMN19473858	SRX11047538	SRR14709575	OXFORD_NANOPORE	Angola	Luanda	.	COVID-ARTIC-V3
PRJNA717113	SAMN19473861	SRX11047542	SRR14709571	OXFORD_NANOPORE	Angola	Luanda	.	COVID-ARTIC-V3
PRJNA717113	SAMN19473869	SRX11047551	SRR14709562	OXFORD_NANOPORE	Angola	Luanda	.	COVID-ARTIC-V3
PRJNA717113	SAMN19473870	SRX11047552	SRR14709561	OXFORD_NANOPORE	Angola	Luanda	.	COVID-ARTIC-V3
PRJNA717113	SAMN19473872	SRX11047554	SRR14709559	OXFORD_NANOPORE	Angola	Luanda	.	COVID-ARTIC-V3
PRJNA717113	SAMN19473874	SRX11047556	SRR14709557	OXFORD_NANOPORE	Angola	Luanda	.	COVID-ARTIC-V3
PRJNA717113	SAMN19473877	SRX11047559	SRR14709554	OXFORD_NANOPORE	Angola	Luanda	.	COVID-ARTIC-V3
PRJNA717113	SAMN19522564	SRX11057401	SRR14720344	ILLUMINA	Angola	Luanda	.	COVID-ARTIC-V3
PRJNA717113	SAMN19522567	SRX11057399	SRR14720346	ILLUMINA	Angola	Luanda	.	COVID-ARTIC-V3
PRJNA717113	SAMN19522591	SRX11057379	SRR14720366	ILLUMINA	Angola	Luanda	.	COVID-ARTIC-V3
PRJNA733903	SAMN19602138	SRX11091475	SRR14757845	ILLUMINA	Malawi	none	2021-01-25	COVID-ARTIC-V3
PRJNA733903	SAMN19602139	SRX11091476	SRR14757844	ILLUMINA	Malawi	none	2021-01-25	COVID-ARTIC-V3
PRJNA733903	SAMN19602141	SRX11091478	SRR14757842	ILLUMINA	Malawi	none	2021-01-25	COVID-ARTIC-V3
PRJNA733903	SAMN19602143	SRX11091480	SRR14757840	ILLUMINA	Malawi	none	2021-01-25	COVID-ARTIC-V3
PRJNA733903	SAMN19602145	SRX11091481	SRR14757839	ILLUMINA	Malawi	none	2021-01-25	COVID-ARTIC-V3
PRJNA733903	SAMN19602146	SRX11091483	SRR14757837	ILLUMINA	Malawi	none	2021-01-25	COVID-ARTIC-V3
PRJNA733903	SAMN19602147	SRX11091484	SRR14757836	ILLUMINA	Malawi	none	2021-01-25	COVID-ARTIC-V3
PRJNA733903	SAMN19602148	SRX11091485	SRR14757835	ILLUMINA	Malawi	none	2021-01-25	COVID-ARTIC-V3
PRJNA733903	SAMN19602150	SRX11091487	SRR14757833	ILLUMINA	Malawi	none	2021-01-25	COVID-ARTIC-V3
PRJNA733903	SAMN19602151	SRX11091488	SRR14757832	ILLUMINA	Malawi	none	2021-01-25	COVID-ARTIC-V3
PRJNA733903	SAMN19602152	SRX11091489	SRR14757831	ILLUMINA	Malawi	none	2021-01-25	COVID-ARTIC-V3
PRJNA733903	SAMN19602155	SRX11091492	SRR14757828	ILLUMINA	Malawi	none	2021-01-25	COVID-ARTIC-V3
PRJNA733903	SAMN19602158	SRX11091496	SRR14757824	ILLUMINA	Malawi	none	2021-01-25	COVID-ARTIC-V3
PRJNA733903	SAMN19602162	SRX11091500	SRR14757820	ILLUMINA	Malawi	none	2021-01-25	COVID-ARTIC-V3
PRJNA733903	SAMN19602163	SRX11091501	SRR14757819	ILLUMINA	Malawi	none	2021-01-25	COVID-ARTIC-V3
PRJNA733903	SAMN19602164	SRX11091502	SRR14757818	ILLUMINA	Malawi	none	2021-01-25	COVID-ARTIC-V3
PRJNA733903	SAMN19602165	SRX11091503	SRR14757817	ILLUMINA	Malawi	none	2021-01-25	COVID-ARTIC-V3
PRJNA733903	SAMN19602173	SRX11091359	SRR14757961	ILLUMINA	Malawi	none	2021-01-25	COVID-ARTIC-V3
PRJNA733903	SAMN19602175	SRX11091361	SRR14757959	ILLUMINA	Malawi	none	2021-01-25	COVID-ARTIC-V3
PRJNA733903	SAMN19602177	SRX11091363	SRR14757957	ILLUMINA	Malawi	none	2021-01-25	COVID-ARTIC-V3
PRJNA733903	SAMN19602178	SRX11091365	SRR14757955	ILLUMINA	Malawi	none	2021-01-25	COVID-ARTIC-V3
PRJNA733903	SAMN19602179	SRX11091366	SRR14757954	ILLUMINA	Malawi	none	2021-01-26	COVID-ARTIC-V3
PRJNA733903	SAMN19602181	SRX11091368	SRR14757952	ILLUMINA	Malawi	none	2021-01-26	COVID-ARTIC-V3
PRJNA733903	SAMN19602182	SRX11091369	SRR14757951	ILLUMINA	Malawi	none	2021-01-26	COVID-ARTIC-V3
PRJNA733903	SAMN19602183	SRX11091370	SRR14757950	ILLUMINA	Malawi	none	2021-01-26	COVID-ARTIC-V3
PRJNA733903	SAMN19602184	SRX11091371	SRR14757949	ILLUMINA	Malawi	none	2021-01-26	COVID-ARTIC-V3
PRJNA733903	SAMN19602185	SRX11091372	SRR14757948	ILLUMINA	Malawi	none	2021-01-26	COVID-ARTIC-V3
PRJNA733903	SAMN19602186	SRX11091373	SRR14757947	ILLUMINA	Malawi	none	2021-01-26	COVID-ARTIC-V3
PRJNA733903	SAMN19602188	SRX11091376	SRR14757944	ILLUMINA	Malawi	none	2021-01-26	COVID-ARTIC-V3
PRJNA733903	SAMN19602190	SRX11091378	SRR14757942	ILLUMINA	Malawi	none	2021-03-08	COVID-ARTIC-V3
PRJNA733903	SAMN19602191	SRX11091379	SRR14757941	ILLUMINA	Malawi	none	2021-03-11	COVID-ARTIC-V3
PRJNA733903	SAMN19602193	SRX11091381	SRR14757939	ILLUMINA	Malawi	none	2021-03-11	COVID-ARTIC-V3
PRJNA733903	SAMN19602195	SRX11091383	SRR14757937	ILLUMINA	Malawi	none	2021-02-26	COVID-ARTIC-V3
PRJNA733903	SAMN19602197	SRX11091385	SRR14757935	ILLUMINA	Malawi	none	2021-02-26	COVID-ARTIC-V3
PRJNA733903	SAMN19602198	SRX11091387	SRR14757933	ILLUMINA	Malawi	none	2021-02-26	COVID-ARTIC-V3
PRJNA733903	SAMN19602199	SRX11091388	SRR14757932	ILLUMINA	Malawi	none	2021-02-26	COVID-ARTIC-V3
PRJNA733903	SAMN19602200	SRX11091389	SRR14757931	ILLUMINA	Malawi	none	2021-02-26	COVID-ARTIC-V3
PRJNA733903	SAMN19602201	SRX11091390	SRR14757930	ILLUMINA	Malawi	none	2021-02-26	COVID-ARTIC-V3
PRJNA733903	SAMN19602206	SRX11091395	SRR14757925	ILLUMINA	Malawi	none	2021-02-26	COVID-ARTIC-V3
PRJNA733903	SAMN19602207	SRX11091396	SRR14757924	ILLUMINA	Malawi	none	2021-02-26	COVID-ARTIC-V3
PRJNA733903	SAMN19602212	SRX11091402	SRR14757918	ILLUMINA	Malawi	none	2021-02-27	COVID-ARTIC-V3
PRJNA733903	SAMN19602214	SRX11091404	SRR14757916	ILLUMINA	Malawi	none	2021-02-27	COVID-ARTIC-V3
PRJNA733903	SAMN19602217	SRX11091407	SRR14757913	ILLUMINA	Malawi	none	2021-02-27	COVID-ARTIC-V3
PRJNA733903	SAMN19602218	SRX11091409	SRR14757911	ILLUMINA	Malawi	none	2021-02-27	COVID-ARTIC-V3
PRJNA733903	SAMN19602221	SRX11091411	SRR14757909	ILLUMINA	Malawi	none	2021-02-27	COVID-ARTIC-V3
PRJNA733903	SAMN19844984	SRX11308363	SRR14995805	OXFORD_NANOPORE	Malawi	none	2021-02-19	COVID-ARTIC-V3
PRJNA733903	SAMN19844921	SRX11308314	SRR14995854	OXFORD_NANOPORE	Malawi	none	2021-03-10	COVID-ARTIC-V3
PRJNA733903	SAMN19844934	SRX11308300	SRR14995868	OXFORD_NANOPORE	Malawi	none	2021-01-26	COVID-ARTIC-V3
PRJNA717113	SAMN19845252	SRX11248392	SRR14935763	OXFORD_NANOPORE	Angola	Luanda	2021-04-14	COVID-ARTIC-V3
PRJNA717113	SAMN19845263	SRX11248384	SRR14935771	OXFORD_NANOPORE	Angola	Luanda	2021-04-15	COVID-ARTIC-V3
PRJNA733903	SAMN19844961	SRX11308270	SRR14995898	OXFORD_NANOPORE	Malawi	none	2021-03-03	COVID-ARTIC-V3
PRJNA733903	SAMN19844986	SRX11308361	SRR14995807	OXFORD_NANOPORE	Malawi	none	2021-02-19	COVID-ARTIC-V3
PRJNA733903	SAMN19844902	SRX11308335	SRR14995833	OXFORD_NANOPORE	Malawi	none	2021-03-08	COVID-ARTIC-V3
PRJNA733903	SAMN19844945	SRX11308288	SRR14995880	OXFORD_NANOPORE	Malawi	none	2021-03-09	COVID-ARTIC-V3
PRJNA733903	SAMN19844992	SRX11308354	SRR14995814	OXFORD_NANOPORE	Malawi	none	2021-02-21	COVID-ARTIC-V3
PRJNA733903	SAMN19844910	SRX11308326	SRR14995842	OXFORD_NANOPORE	Malawi	none	2021-03-08	COVID-ARTIC-V3
PRJNA733903	SAMN19844959	SRX11308272	SRR14995896	OXFORD_NANOPORE	Malawi	none	2021-03-01	COVID-ARTIC-V3
PRJNA733903	SAMN19844997	SRX11308245	SRR14995923	OXFORD_NANOPORE	Malawi	none	2020-12-28	COVID-ARTIC-V3
PRJNA717113	SAMN19845257	SRX11248397	SRR14935758	OXFORD_NANOPORE	Angola	Luanda	2021-04-14	COVID-ARTIC-V3
PRJNA733903	SAMN19844904	SRX11308333	SRR14995835	OXFORD_NANOPORE	Malawi	none	2021-03-09	COVID-ARTIC-V3
PRJNA733903	SAMN19844911	SRX11308325	SRR14995843	OXFORD_NANOPORE	Malawi	none	2021-02-02	COVID-ARTIC-V3
PRJNA733903	SAMN19844940	SRX11308293	SRR14995875	OXFORD_NANOPORE	Malawi	none	2021-02-27	COVID-ARTIC-V3
PRJNA733903	SAMN19845000	SRX11308348	SRR14995820	OXFORD_NANOPORE	Malawi	none	2020-12-24	COVID-ARTIC-V3
PRJNA733903	SAMN19844990	SRX11308356	SRR14995812	OXFORD_NANOPORE	Malawi	none	2021-02-18	COVID-ARTIC-V3
PRJNA733903	SAMN19844946	SRX11308287	SRR14995881	OXFORD_NANOPORE	Malawi	none	2021-03-08	COVID-ARTIC-V3
PRJNA717113	SAMN19845259	SRX11248401	SRR14935754	OXFORD_NANOPORE	Angola	Luanda	2021-04-14	COVID-ARTIC-V3
PRJNA717113	SAMN19845260	SRX11248402	SRR14935753	OXFORD_NANOPORE	Angola	Luanda	2021-05-14	COVID-ARTIC-V3
PRJNA733903	SAMN19845002	SRX11308247	SRR14995921	OXFORD_NANOPORE	Malawi	none	2020-12-24	COVID-ARTIC-V3
PRJNA733903	SAMN19844994	SRX11308352	SRR14995816	OXFORD_NANOPORE	Malawi	none	2020-12-25	COVID-ARTIC-V3
PRJNA733903	SAMN19844931	SRX11308303	SRR14995865	OXFORD_NANOPORE	Malawi	none	2021-01-25	COVID-ARTIC-V3
PRJNA733903	SAMN19844917	SRX11308319	SRR14995849	OXFORD_NANOPORE	Malawi	none	2021-02-02	COVID-ARTIC-V3
PRJNA717113	SAMN19845267	SRX11248388	SRR14935767	OXFORD_NANOPORE	Angola	Luanda	2021-04-15	COVID-ARTIC-V3
PRJNA717113	SAMN19845266	SRX11248387	SRR14935768	OXFORD_NANOPORE	Angola	Luanda	2021-04-15	COVID-ARTIC-V3
PRJNA717113	SAMN19845261	SRX11248382	SRR14935773	OXFORD_NANOPORE	Angola	Luanda	2021-04-15	COVID-ARTIC-V3
PRJNA733903	SAMN19844933	SRX11308301	SRR14995867	OXFORD_NANOPORE	Malawi	none	2021-01-26	COVID-ARTIC-V3
PRJNA733903	SAMN19845001	SRX11308347	SRR14995821	OXFORD_NANOPORE	Malawi	none	2020-12-24	COVID-ARTIC-V3
PRJNA733903	SAMN19844968	SRX11308263	SRR14995905	OXFORD_NANOPORE	Malawi	none	2021-03-03	COVID-ARTIC-V3
PRJNA733903	SAMN19844918	SRX11308318	SRR14995850	OXFORD_NANOPORE	Malawi	none	2021-03-08	COVID-ARTIC-V3
PRJNA733903	SAMN19844925	SRX11308310	SRR14995858	OXFORD_NANOPORE	Malawi	none	2021-02-01	COVID-ARTIC-V3
PRJNA733903	SAMN19844982	SRX11308365	SRR14995803	OXFORD_NANOPORE	Malawi	none	2021-02-19	COVID-ARTIC-V3
PRJNA733903	SAMN19844928	SRX11308307	SRR14995861	OXFORD_NANOPORE	Malawi	none	2021-03-05	COVID-ARTIC-V3
PRJNA733903	SAMN19844958	SRX11308274	SRR14995894	OXFORD_NANOPORE	Malawi	none	2021-03-01	COVID-ARTIC-V3
PRJNA733903	SAMN19844886	SRX11308284	SRR14995884	OXFORD_NANOPORE	Malawi	none	2021-03-05	COVID-ARTIC-V3
PRJNA733903	SAMN19844947	SRX11308286	SRR14995882	OXFORD_NANOPORE	Malawi	none	2021-03-11	COVID-ARTIC-V3
PRJNA733903	SAMN19844970	SRX11308260	SRR14995908	OXFORD_NANOPORE	Malawi	none	2020-12-24	COVID-ARTIC-V3
PRJNA733903	SAMN19844957	SRX11308275	SRR14995893	OXFORD_NANOPORE	Malawi	none	2021-03-01	COVID-ARTIC-V3
PRJNA733903	SAMN19844909	SRX11308327	SRR14995841	OXFORD_NANOPORE	Malawi	none	2021-02-01	COVID-ARTIC-V3
PRJNA733903	SAMN19844919	SRX11308316	SRR14995852	OXFORD_NANOPORE	Malawi	none	2021-03-10	COVID-ARTIC-V3
PRJNA717113	SAMN19845262	SRX11248383	SRR14935772	OXFORD_NANOPORE	Angola	Luanda	2021-04-15	COVID-ARTIC-V3
PRJNA717113	SAMN19845264	SRX11248385	SRR14935770	OXFORD_NANOPORE	Angola	Luanda	2021-04-15	COVID-ARTIC-V3
PRJNA733903	SAMN19845003	SRX11308248	SRR14995920	OXFORD_NANOPORE	Malawi	none	2020-12-24	COVID-ARTIC-V3
PRJNA733903	SAMN19844922	SRX11308313	SRR14995855	OXFORD_NANOPORE	Malawi	none	2021-03-11	COVID-ARTIC-V3
PRJNA733903	SAMN19844989	SRX11308357	SRR14995811	OXFORD_NANOPORE	Malawi	none	2021-02-18	COVID-ARTIC-V3
PRJNA717113	SAMN19845255	SRX11248395	SRR14935760	OXFORD_NANOPORE	Angola	Luanda	2021-04-14	COVID-ARTIC-V3
PRJNA733903	SAMN19844923	SRX11308312	SRR14995856	OXFORD_NANOPORE	Malawi	none	2021-03-11	COVID-ARTIC-V3
PRJNA733903	SAMN19844914	SRX11308322	SRR14995846	OXFORD_NANOPORE	Malawi	none	2021-03-08	COVID-ARTIC-V3
PRJNA733903	SAMN19844926	SRX11308309	SRR14995859	OXFORD_NANOPORE	Malawi	none	2021-01-10	COVID-ARTIC-V3
PRJNA733903	SAMN19844936	SRX11308298	SRR14995870	OXFORD_NANOPORE	Malawi	none	2021-02-27	COVID-ARTIC-V3
PRJNA733903	SAMN19844988	SRX11308359	SRR14995809	OXFORD_NANOPORE	Malawi	none	2021-02-18	COVID-ARTIC-V3
PRJNA733903	SAMN19844991	SRX11308355	SRR14995813	OXFORD_NANOPORE	Malawi	none	2021-02-18	COVID-ARTIC-V3
PRJNA733903	SAMN19845006	SRX11308251	SRR14995917	OXFORD_NANOPORE	Malawi	none	2021-04-22	COVID-ARTIC-V3
PRJNA733903	SAMN19844998	SRX11308246	SRR14995922	OXFORD_NANOPORE	Malawi	none	2021-02-18	COVID-ARTIC-V3
PRJNA717113	SAMN19845268	SRX11248389	SRR14935766	OXFORD_NANOPORE	Angola	Luanda	2021-04-15	COVID-ARTIC-V3
PRJNA718451	SAMN19844705	SRX11247657	SRR14934948	ILLUMINA	Mozambique	Cidade	2021-03-18	COVID-ARTIC-V3
PRJNA718451	SAMN19844656	SRX11247604	SRR14935001	ILLUMINA	Mozambique	Cidade	2021-03-12	COVID-ARTIC-V3
PRJNA718451	SAMN19844635	SRX11247630	SRR14934975	ILLUMINA	Mozambique	Maputo Provincia	2021-03-09	COVID-ARTIC-V3
PRJNA718451	SAMN19844696	SRX11247647	SRR14934958	ILLUMINA	Mozambique	Cidade	2021-03-18	COVID-ARTIC-V3
PRJNA718451	SAMN19844660	SRX11247609	SRR14934996	ILLUMINA	Mozambique	Cidade	2021-03-12	COVID-ARTIC-V3
PRJNA718451	SAMN19844689	SRX11247639	SRR14934966	ILLUMINA	Mozambique	Niassa	2021-03-17	COVID-ARTIC-V3
PRJNA718451	SAMN19844702	SRX11247654	SRR14934951	ILLUMINA	Mozambique	Cidade	2021-03-18	COVID-ARTIC-V3
PRJNA718451	SAMN19844716	SRX11247669	SRR14934936	ILLUMINA	Mozambique	Cidade	2021-04-28	COVID-ARTIC-V3
PRJNA718451	SAMN19844680	SRX11247629	SRR14934976	ILLUMINA	Mozambique	Cidade	2021-03-17	COVID-ARTIC-V3
PRJNA718451	SAMN19844632	SRX11247597	SRR14935008	ILLUMINA	Mozambique	Maputo Provincia	2021-03-09	COVID-ARTIC-V3
PRJNA718451	SAMN19844649	SRX11247596	SRR14935009	ILLUMINA	Mozambique	Maputo Provincia	2021-03-11	COVID-ARTIC-V3
PRJNA718451	SAMN19844691	SRX11247642	SRR14934963	ILLUMINA	Mozambique	Cidade	2021-03-18	COVID-ARTIC-V3
PRJNA718451	SAMN19844690	SRX11247640	SRR14934965	ILLUMINA	Mozambique	Cidade	2021-03-18	COVID-ARTIC-V3
PRJNA718451	SAMN19844708	SRX11247660	SRR14934945	ILLUMINA	Mozambique	Cidade	2021-03-18	COVID-ARTIC-V3
PRJNA718451	SAMN19844687	SRX11247637	SRR14934968	ILLUMINA	Mozambique	Niassa	2021-03-17	COVID-ARTIC-V3
PRJNA718451	SAMN19844668	SRX11247617	SRR14934988	ILLUMINA	Mozambique	Maputo Provincia	2021-03-16	COVID-ARTIC-V3
PRJNA718451	SAMN19844647	SRX11247594	SRR14935011	ILLUMINA	Mozambique	Maputo Provincia	2021-03-11	COVID-ARTIC-V3
PRJNA718451	SAMN19844639	SRX11247670	SRR14934935	ILLUMINA	Mozambique	Niassa	2021-03-10	COVID-ARTIC-V3
PRJNA718451	SAMN19844633	SRX11247608	SRR14934997	ILLUMINA	Mozambique	Maputo Provincia	2021-03-09	COVID-ARTIC-V3
PRJNA718451	SAMN19844666	SRX11247615	SRR14934990	ILLUMINA	Mozambique	Cidade	2021-03-13	COVID-ARTIC-V3
PRJNA718451	SAMN19844695	SRX11247646	SRR14934959	ILLUMINA	Mozambique	Cidade	2021-03-18	COVID-ARTIC-V3
PRJNA718451	SAMN19844671	SRX11247621	SRR14934984	ILLUMINA	Mozambique	Cidade	2021-03-16	COVID-ARTIC-V3
PRJNA718451	SAMN19844653	SRX11247601	SRR14935004	ILLUMINA	Mozambique	Cidade	2021-03-12	COVID-ARTIC-V3
PRJNA718451	SAMN19844679	SRX11247628	SRR14934977	ILLUMINA	Mozambique	Inhambane	2021-03-17	COVID-ARTIC-V3
PRJNA718451	SAMN19844688	SRX11247638	SRR14934967	ILLUMINA	Mozambique	Niassa	2021-03-17	COVID-ARTIC-V3
PRJNA718451	SAMN19844631	SRX11247586	SRR14935019	ILLUMINA	Mozambique	Maputo Provincia	2021-03-09	COVID-ARTIC-V3
PRJNA718451	SAMN19844699	SRX11247650	SRR14934955	ILLUMINA	Mozambique	Cidade	2021-03-18	COVID-ARTIC-V3
PRJNA718451	SAMN19844662	SRX11247611	SRR14934994	ILLUMINA	Mozambique	Maputo Provincia	2021-03-12	COVID-ARTIC-V3
PRJNA718451	SAMN19844659	SRX11247607	SRR14934998	ILLUMINA	Mozambique	Cidade	2021-03-12	COVID-ARTIC-V3
PRJNA718451	SAMN19844692	SRX11247643	SRR14934962	ILLUMINA	Mozambique	Cidade	2021-03-18	COVID-ARTIC-V3
PRJNA718451	SAMN19844714	SRX11247667	SRR14934938	ILLUMINA	Mozambique	Cidade	2021-03-21	COVID-ARTIC-V3
PRJNA718451	SAMN19844665	SRX11247614	SRR14934991	ILLUMINA	Mozambique	Niassa	2021-03-12	COVID-ARTIC-V3
PRJNA718451	SAMN19844637	SRX11247652	SRR14934953	ILLUMINA	Mozambique	Maputo Provincia	2021-03-09	COVID-ARTIC-V3
PRJNA718451	SAMN19844675	SRX11247625	SRR14934980	ILLUMINA	Mozambique	Maputo Provincia	2021-03-17	COVID-ARTIC-V3
PRJNA718451	SAMN19844713	SRX11247666	SRR14934939	ILLUMINA	Mozambique	Cidade	2021-03-21	COVID-ARTIC-V3
PRJNA718451	SAMN19844661	SRX11247610	SRR14934995	ILLUMINA	Mozambique	Maputo Provincia	2021-03-12	COVID-ARTIC-V3
PRJNA718451	SAMN19844715	SRX11247668	SRR14934937	ILLUMINA	Mozambique	Cidade	2021-03-21	COVID-ARTIC-V3
PRJNA718451	SAMN19844663	SRX11247612	SRR14934993	ILLUMINA	Mozambique	Cidade	2021-03-12	COVID-ARTIC-V3
PRJNA718451	SAMN19844669	SRX11247618	SRR14934987	ILLUMINA	Mozambique	Cidade	2021-03-16	COVID-ARTIC-V3
PRJNA718451	SAMN19844686	SRX11247636	SRR14934969	ILLUMINA	Mozambique	Niassa	2021-03-18	COVID-ARTIC-V3
PRJNA717113	SAMN19845249	SRX11248399	SRR14935756	ILLUMINA	Angola	Luanda	2021-05-05	COVID-ARTIC-V3
PRJNA718451	SAMN19844670	SRX11247620	SRR14934985	ILLUMINA	Mozambique	Cidade	2021-03-16	COVID-ARTIC-V3
PRJNA718451	SAMN19844630	SRX11247585	SRR14935020	ILLUMINA	Mozambique	Maputo Provincia	2021-03-08	COVID-ARTIC-V3
PRJNA718451	SAMN19844706	SRX11247658	SRR14934947	ILLUMINA	Mozambique	Inhambane	2021-03-18	COVID-ARTIC-V3
PRJNA718451	SAMN19844654	SRX11247602	SRR14935003	ILLUMINA	Mozambique	Cidade	2021-03-12	COVID-ARTIC-V3
PRJNA718451	SAMN19844697	SRX11247648	SRR14934957	ILLUMINA	Mozambique	Cidade	2021-03-18	COVID-ARTIC-V3
PRJNA718451	SAMN19844682	SRX11247632	SRR14934973	ILLUMINA	Mozambique	Niassa	2021-03-17	COVID-ARTIC-V3
PRJNA718451	SAMN19844693	SRX11247644	SRR14934961	ILLUMINA	Mozambique	Cidade	2021-03-18	COVID-ARTIC-V3
PRJNA718451	SAMN19844638	SRX11247663	SRR14934942	ILLUMINA	Mozambique	Maputo Provincia	2021-03-10	COVID-ARTIC-V3
PRJNA718451	SAMN19844684	SRX11247634	SRR14934971	ILLUMINA	Mozambique	Niassa	2021-03-17	COVID-ARTIC-V3
PRJNA718451	SAMN19844683	SRX11247633	SRR14934972	ILLUMINA	Mozambique	Niassa	2021-03-17	COVID-ARTIC-V3
PRJNA718451	SAMN19844703	SRX11247655	SRR14934950	ILLUMINA	Mozambique	Cidade	2021-03-18	COVID-ARTIC-V3
PRJNA718451	SAMN19844678	SRX11247627	SRR14934978	ILLUMINA	Mozambique	Maputo Provincia	2021-03-17	COVID-ARTIC-V3
PRJNA718451	SAMN19844636	SRX11247641	SRR14934964	ILLUMINA	Mozambique	Maputo Provincia	2021-03-09	COVID-ARTIC-V3
PRJNA718451	SAMN19844704	SRX11247656	SRR14934949	ILLUMINA	Mozambique	Cidade	2021-03-18	COVID-ARTIC-V3
PRJNA718451	SAMN19844672	SRX11247622	SRR14934983	ILLUMINA	Mozambique	Maputo Provincia	2021-03-17	COVID-ARTIC-V3
PRJNA718451	SAMN19844642	SRX11247589	SRR14935016	ILLUMINA	Mozambique	Cidade de Tete	2021-03-10	COVID-ARTIC-V3
PRJNA733903	SAMN19844881	SRX11308339	SRR14995829	ILLUMINA	Malawi	none	2021-01-26	COVID-ARTIC-V3
PRJNA718451	SAMN19844712	SRX11247665	SRR14934940	ILLUMINA	Mozambique	Cidade	2021-03-21	COVID-ARTIC-V3
PRJNA718451	SAMN19844664	SRX11247613	SRR14934992	ILLUMINA	Mozambique	Maputo Provincia	2021-03-12	COVID-ARTIC-V3
PRJNA718451	SAMN19844650	SRX11247598	SRR14935007	ILLUMINA	Mozambique	Maputo Provincia	2021-03-11	COVID-ARTIC-V3
PRJNA718451	SAMN19844673	SRX11247623	SRR14934982	ILLUMINA	Mozambique	Maputo Provincia	2021-03-17	COVID-ARTIC-V3
PRJNA718451	SAMN19844655	SRX11247603	SRR14935002	ILLUMINA	Mozambique	Cidade	2021-03-12	COVID-ARTIC-V3
PRJNA718451	SAMN19844646	SRX11247593	SRR14935012	ILLUMINA	Mozambique	Maputo Provincia	2021-03-11	COVID-ARTIC-V3
PRJNA718451	SAMN19844700	SRX11247651	SRR14934954	ILLUMINA	Mozambique	Cidade	2021-03-17	COVID-ARTIC-V3
PRJNA718451	SAMN19844711	SRX11247664	SRR14934941	ILLUMINA	Mozambique	Maputo Provincia	2021-03-20	COVID-ARTIC-V3
PRJNA718451	SAMN19844645	SRX11247592	SRR14935013	ILLUMINA	Mozambique	Maputo Provincia	2021-03-11	COVID-ARTIC-V3
PRJNA733903	SAMN19844879	SRX11308371	SRR14995797	ILLUMINA	Malawi	none	2021-01-26	COVID-ARTIC-V3
PRJNA718451	SAMN19844710	SRX11247662	SRR14934943	ILLUMINA	Mozambique	Cidade	2021-03-20	COVID-ARTIC-V3
PRJNA718451	SAMN19844644	SRX11247591	SRR14935014	ILLUMINA	Mozambique	Cidade de Tete	2021-03-11	COVID-ARTIC-V3
PRJNA718451	SAMN19844709	SRX11247661	SRR14934944	ILLUMINA	Mozambique	Maputo Provincia	2021-03-20	COVID-ARTIC-V3
PRJNA718451	SAMN19844652	SRX11247600	SRR14935005	ILLUMINA	Mozambique	Cidade	2021-03-12	COVID-ARTIC-V3
PRJNA733903	SAMN19844882	SRX11308328	SRR14995840	ILLUMINA	Malawi	none	2021-01-26	COVID-ARTIC-V3
PRJNA718451	SAMN19844674	SRX11247624	SRR14934981	ILLUMINA	Mozambique	Maputo Provincia	2021-03-17	COVID-ARTIC-V3
PRJNA718451	SAMN19844707	SRX11247659	SRR14934946	ILLUMINA	Mozambique	Cidade	2021-03-18	COVID-ARTIC-V3
PRJNA718451	SAMN19844634	SRX11247619	SRR14934986	ILLUMINA	Mozambique	Maputo Provincia	2021-03-09	COVID-ARTIC-V3
PRJNA733903	SAMN19844880	SRX11308370	SRR14995798	ILLUMINA	Malawi	none	2021-01-26	COVID-ARTIC-V3
PRJNA718451	SAMN19844681	SRX11247631	SRR14934974	ILLUMINA	Mozambique	Niassa	2021-03-17	COVID-ARTIC-V3
PRJNA718451	SAMN19844641	SRX11247588	SRR14935017	ILLUMINA	Mozambique	Niassa	2021-03-10	COVID-ARTIC-V3
PRJNA718451	SAMN19844701	SRX11247653	SRR14934952	ILLUMINA	Mozambique	Cidade	2021-03-18	COVID-ARTIC-V3
PRJNA718451	SAMN19844657	SRX11247605	SRR14935000	ILLUMINA	Mozambique	Cidade	2021-03-12	COVID-ARTIC-V3
PRJNA718451	SAMN19844694	SRX11247645	SRR14934960	ILLUMINA	Mozambique	Cidade	2021-03-18	COVID-ARTIC-V3
PRJNA718451	SAMN19844698	SRX11247649	SRR14934956	ILLUMINA	Mozambique	Cidade	2021-03-18	COVID-ARTIC-V3
PRJNA718451	SAMN19844667	SRX11247616	SRR14934989	ILLUMINA	Mozambique	Cidade	2021-03-13	COVID-ARTIC-V3
PRJNA718451	SAMN19844651	SRX11247599	SRR14935006	ILLUMINA	Mozambique	Cidade	2021-03-12	COVID-ARTIC-V3
PRJNA718451	SAMN19844685	SRX11247635	SRR14934970	ILLUMINA	Mozambique	Niassa	2021-03-17	COVID-ARTIC-V3
PRJNA718451	SAMN19844658	SRX11247606	SRR14934999	ILLUMINA	Mozambique	Cidade	2021-03-12	COVID-ARTIC-V3
PRJNA717113	SAMN19845251	SRX11248390	SRR14935765	ILLUMINA	Angola	Samba	2021-04-14	COVID-ARTIC-V3
PRJNA718451	SAMN19844643	SRX11247590	SRR14935015	ILLUMINA	Mozambique	Tete	2021-03-10	COVID-ARTIC-V3
PRJNA718451	SAMN19844648	SRX11247595	SRR14935010	ILLUMINA	Mozambique	Maputo Provincia	2021-03-11	COVID-ARTIC-V3
PRJNA636748	SAMN19911398	SRX11317299	SRR15005050	ILLUMINA	South Africa	Kwazulu-Natal	2021-05-03	COVID-ARTIC-V3
PRJNA636748	SAMN19911445	SRX11317275	SRR15005074	ILLUMINA	South Africa	Kwazulu-Natal	2021-05-10	COVID-ARTIC-V3
PRJNA636748	SAMN19911442	SRX11317272	SRR15005077	ILLUMINA	South Africa	Kwazulu-Natal	2021-05-10	COVID-ARTIC-V3
PRJNA636748	SAMN19911433	SRX11317262	SRR15005087	ILLUMINA	South Africa	Kwazulu-Natal	2021-05-08	COVID-ARTIC-V3
PRJNA636748	SAMN19911406	SRX11317232	SRR15005117	ILLUMINA	South Africa	Kwazulu-Natal	2021-05-01	COVID-ARTIC-V3
PRJNA636748	SAMN19911405	SRX11317231	SRR15005118	ILLUMINA	South Africa	Kwazulu-Natal	2021-04-30	COVID-ARTIC-V3
PRJNA636748	SAMN19911429	SRX11317258	SRR15005091	ILLUMINA	South Africa	Kwazulu-Natal	2021-05-08	COVID-ARTIC-V3
PRJNA636748	SAMN19911404	SRX11317230	SRR15005119	ILLUMINA	South Africa	Kwazulu-Natal	2021-04-30	COVID-ARTIC-V3
PRJNA636748	SAMN19911416	SRX11317243	SRR15005106	ILLUMINA	South Africa	Kwazulu-Natal	2021-05-04	COVID-ARTIC-V3
PRJNA636748	SAMN19911431	SRX11317260	SRR15005089	ILLUMINA	South Africa	Kwazulu-Natal	2021-05-08	COVID-ARTIC-V3
PRJNA636748	SAMN19911444	SRX11317274	SRR15005075	ILLUMINA	South Africa	Kwazulu-Natal	2021-05-10	COVID-ARTIC-V3
PRJNA636748	SAMN19911432	SRX11317261	SRR15005088	ILLUMINA	South Africa	Kwazulu-Natal	2021-05-08	COVID-ARTIC-V3
PRJNA636748	SAMN19911449	SRX11317280	SRR15005069	ILLUMINA	South Africa	Kwazulu-Natal	2021-05-10	COVID-ARTIC-V3
PRJNA636748	SAMN19911461	SRX11317293	SRR15005056	ILLUMINA	South Africa	Kwazulu-Natal	2021-05-10	COVID-ARTIC-V3
PRJNA636748	SAMN19911389	SRX11317223	SRR15005126	ILLUMINA	South Africa	Kwazulu-Natal	2021-04-29	COVID-ARTIC-V3
PRJNA636748	SAMN19911415	SRX11317242	SRR15005107	ILLUMINA	South Africa	Kwazulu-Natal	2021-04-29	COVID-ARTIC-V3
PRJNA636748	SAMN19911418	SRX11317245	SRR15005104	ILLUMINA	South Africa	Kwazulu-Natal	2021-04-28	COVID-ARTIC-V3
PRJNA636748	SAMN19911443	SRX11317273	SRR15005076	ILLUMINA	South Africa	Kwazulu-Natal	2021-05-10	COVID-ARTIC-V3
PRJNA636748	SAMN19911392	SRX11317246	SRR15005103	ILLUMINA	South Africa	Kwazulu-Natal	2021-05-01	COVID-ARTIC-V3
PRJNA636748	SAMN19911394	SRX11317268	SRR15005081	ILLUMINA	South Africa	Kwazulu-Natal	2021-04-28	COVID-ARTIC-V3
PRJNA636748	SAMN19911412	SRX11317239	SRR15005110	ILLUMINA	South Africa	Kwazulu-Natal	2021-05-04	COVID-ARTIC-V3
PRJNA636748	SAMN19911413	SRX11317240	SRR15005109	ILLUMINA	South Africa	Kwazulu-Natal	2021-05-04	COVID-ARTIC-V3
PRJNA636748	SAMN19911414	SRX11317241	SRR15005108	ILLUMINA	South Africa	Kwazulu-Natal	2021-05-03	COVID-ARTIC-V3
PRJNA636748	SAMN19911426	SRX11317254	SRR15005095	ILLUMINA	South Africa	Kwazulu-Natal	2021-05-03	COVID-ARTIC-V3
PRJNA636748	SAMN19911427	SRX11317255	SRR15005094	ILLUMINA	South Africa	Kwazulu-Natal	2021-05-05	COVID-ARTIC-V3
PRJNA636748	SAMN19911430	SRX11317259	SRR15005090	ILLUMINA	South Africa	Kwazulu-Natal	2021-05-08	COVID-ARTIC-V3
PRJNA636748	SAMN19911435	SRX11317264	SRR15005085	ILLUMINA	South Africa	Kwazulu-Natal	2021-05-08	COVID-ARTIC-V3
PRJNA636748	SAMN19911436	SRX11317265	SRR15005084	ILLUMINA	South Africa	Kwazulu-Natal	2021-05-08	COVID-ARTIC-V3
PRJNA636748	SAMN19911437	SRX11317266	SRR15005083	ILLUMINA	South Africa	Kwazulu-Natal	2021-05-10	COVID-ARTIC-V3
PRJNA636748	SAMN19911453	SRX11317284	SRR15005065	ILLUMINA	South Africa	Kwazulu-Natal	2021-05-10	COVID-ARTIC-V3
PRJNA636748	SAMN19911455	SRX11317286	SRR15005063	ILLUMINA	South Africa	Kwazulu-Natal	2021-05-08	COVID-ARTIC-V3
PRJNA733903	SAMN19929853	SRX11313584	SRR15001443	ILLUMINA	Malawi	none	2021-01-26	COVID-ARTIC-V3
PRJNA733903	SAMN19929856	SRX11313607	SRR15001420	ILLUMINA	Malawi	none	2021-01-26	COVID-ARTIC-V3
PRJNA733903	SAMN19929862	SRX11313653	SRR15001374	ILLUMINA	Malawi	none	2021-01-26	COVID-ARTIC-V3
PRJNA733903	SAMN19929863	SRX11313586	SRR15001441	ILLUMINA	Malawi	none	2021-01-26	COVID-ARTIC-V3
PRJNA733903	SAMN19929864	SRX11313587	SRR15001440	ILLUMINA	Malawi	none	2021-01-26	COVID-ARTIC-V3
PRJNA733903	SAMN19929874	SRX11313598	SRR15001429	ILLUMINA	Malawi	none	2021-02-26	COVID-ARTIC-V3
PRJNA733903	SAMN19929877	SRX11313601	SRR15001426	ILLUMINA	Malawi	none	2021-02-26	COVID-ARTIC-V3
PRJNA733903	SAMN19929878	SRX11313602	SRR15001425	ILLUMINA	Malawi	none	2021-02-26	COVID-ARTIC-V3
PRJNA733903	SAMN19929881	SRX11313605	SRR15001422	ILLUMINA	Malawi	none	2021-03-02	COVID-ARTIC-V3
PRJNA733903	SAMN19929886	SRX11313611	SRR15001416	ILLUMINA	Malawi	none	2021-03-02	COVID-ARTIC-V3
PRJNA733903	SAMN19929887	SRX11313612	SRR15001415	ILLUMINA	Malawi	none	2021-03-03	COVID-ARTIC-V3
PRJNA733903	SAMN19929891	SRX11313616	SRR15001411	ILLUMINA	Malawi	none	2021-03-01	COVID-ARTIC-V3
PRJNA733903	SAMN19929893	SRX11313619	SRR15001408	ILLUMINA	Malawi	none	2021-03-04	COVID-ARTIC-V3
PRJNA733903	SAMN19929905	SRX11313632	SRR15001395	ILLUMINA	Malawi	none	2021-02-22	COVID-ARTIC-V3
PRJNA733903	SAMN19929906	SRX11313633	SRR15001394	ILLUMINA	Malawi	none	2021-02-22	COVID-ARTIC-V3
PRJNA733903	SAMN19929911	SRX11313638	SRR15001389	ILLUMINA	Malawi	none	2021-02-24	COVID-ARTIC-V3
PRJNA733903	SAMN19929914	SRX11313642	SRR15001385	ILLUMINA	Malawi	none	2021-02-16	COVID-ARTIC-V3
PRJNA733903	SAMN19929916	SRX11313644	SRR15001383	ILLUMINA	Malawi	none	2021-02-16	COVID-ARTIC-V3
PRJNA733903	SAMN19929918	SRX11313646	SRR15001381	ILLUMINA	Malawi	none	2021-02-16	COVID-ARTIC-V3
PRJNA733903	SAMN19929920	SRX11313648	SRR15001379	ILLUMINA	Malawi	none	2021-02-16	COVID-ARTIC-V3
PRJNA733903	SAMN19929921	SRX11313649	SRR15001378	ILLUMINA	Malawi	none	2021-02-17	COVID-ARTIC-V3
PRJNA636748	SAMN19960506	SRX11313270	SRR15001125	ILLUMINA	South Africa	Kwazulu-Natal	2021-05-18	COVID-ARTIC-V3
PRJNA636748	SAMN19960507	SRX11313271	SRR15001124	ILLUMINA	South Africa	Kwazulu-Natal	2021-05-16	COVID-ARTIC-V3
PRJNA636748	SAMN19960508	SRX11313282	SRR15001113	ILLUMINA	South Africa	Kwazulu-Natal	2021-05-18	COVID-ARTIC-V3
PRJNA636748	SAMN19960510	SRX11313304	SRR15001091	ILLUMINA	South Africa	Kwazulu-Natal	2021-05-18	COVID-ARTIC-V3
PRJNA636748	SAMN19960512	SRX11313326	SRR15001069	ILLUMINA	South Africa	Kwazulu-Natal	2021-05-18	COVID-ARTIC-V3
PRJNA636748	SAMN19960513	SRX11313333	SRR15001062	ILLUMINA	South Africa	Kwazulu-Natal	2021-05-18	COVID-ARTIC-V3
PRJNA636748	SAMN19960514	SRX11313334	SRR15001061	ILLUMINA	South Africa	Kwazulu-Natal	2021-05-18	COVID-ARTIC-V3
PRJNA636748	SAMN19960515	SRX11313335	SRR15001060	ILLUMINA	South Africa	Kwazulu-Natal	2021-05-18	COVID-ARTIC-V3
PRJNA636748	SAMN19960516	SRX11313272	SRR15001123	ILLUMINA	South Africa	Kwazulu-Natal	2021-05-18	COVID-ARTIC-V3
PRJNA636748	SAMN19960517	SRX11313273	SRR15001122	ILLUMINA	South Africa	Kwazulu-Natal	2021-05-18	COVID-ARTIC-V3
PRJNA636748	SAMN19960518	SRX11313274	SRR15001121	ILLUMINA	South Africa	Kwazulu-Natal	2021-05-19	COVID-ARTIC-V3
PRJNA636748	SAMN19960520	SRX11313276	SRR15001119	ILLUMINA	South Africa	Kwazulu-Natal	2021-05-13	COVID-ARTIC-V3
PRJNA636748	SAMN19960521	SRX11313277	SRR15001118	ILLUMINA	South Africa	Kwazulu-Natal	2021-05-13	COVID-ARTIC-V3
PRJNA636748	SAMN19960522	SRX11313278	SRR15001117	ILLUMINA	South Africa	Kwazulu-Natal	2021-05-13	COVID-ARTIC-V3
PRJNA636748	SAMN19960523	SRX11313279	SRR15001116	ILLUMINA	South Africa	Kwazulu-Natal	2021-05-13	COVID-ARTIC-V3
PRJNA636748	SAMN19960524	SRX11313280	SRR15001115	ILLUMINA	South Africa	Kwazulu-Natal	2021-05-13	COVID-ARTIC-V3
PRJNA636748	SAMN19960526	SRX11313283	SRR15001112	ILLUMINA	South Africa	Kwazulu-Natal	2021-06-02	COVID-ARTIC-V3
PRJNA636748	SAMN19960527	SRX11313284	SRR15001111	ILLUMINA	South Africa	Kwazulu-Natal	2021-06-03	COVID-ARTIC-V3
PRJNA636748	SAMN19960528	SRX11313285	SRR15001110	ILLUMINA	South Africa	Kwazulu-Natal	2021-05-23	COVID-ARTIC-V3
PRJNA636748	SAMN19960529	SRX11313286	SRR15001109	ILLUMINA	South Africa	Kwazulu-Natal	2021-05-23	COVID-ARTIC-V3
PRJNA636748	SAMN19960531	SRX11313288	SRR15001107	ILLUMINA	South Africa	Kwazulu-Natal	2021-05-24	COVID-ARTIC-V3
PRJNA636748	SAMN19960534	SRX11313291	SRR15001104	ILLUMINA	South Africa	Kwazulu-Natal	2021-05-25	COVID-ARTIC-V3
PRJNA636748	SAMN19960536	SRX11313292	SRR15001103	ILLUMINA	South Africa	Kwazulu-Natal	2021-05-24	COVID-ARTIC-V3
PRJNA636748	SAMN19960545	SRX11313301	SRR15001094	ILLUMINA	South Africa	Kwazulu-Natal	2021-06-08	COVID-ARTIC-V3
PRJNA636748	SAMN19960546	SRX11313302	SRR15001093	ILLUMINA	South Africa	Kwazulu-Natal	2021-06-08	COVID-ARTIC-V3
PRJNA636748	SAMN19960547	SRX11313303	SRR15001092	ILLUMINA	South Africa	Kwazulu-Natal	2021-06-08	COVID-ARTIC-V3
PRJNA636748	SAMN19960552	SRX11313309	SRR15001086	ILLUMINA	South Africa	Kwazulu-Natal	2021-05-30	COVID-ARTIC-V3
PRJNA636748	SAMN19960554	SRX11313311	SRR15001084	ILLUMINA	South Africa	Kwazulu-Natal	2021-06-01	COVID-ARTIC-V3
PRJNA636748	SAMN19960555	SRX11313312	SRR15001083	ILLUMINA	South Africa	Kwazulu-Natal	2021-06-02	COVID-ARTIC-V3
PRJNA636748	SAMN19960558	SRX11313314	SRR15001081	ILLUMINA	South Africa	Kwazulu-Natal	2021-05-28	COVID-ARTIC-V3
PRJNA636748	SAMN19960559	SRX11313316	SRR15001079	ILLUMINA	South Africa	Kwazulu-Natal	2021-05-28	COVID-ARTIC-V3
PRJNA636748	SAMN19960560	SRX11313317	SRR15001078	ILLUMINA	South Africa	Kwazulu-Natal	2021-05-28	COVID-ARTIC-V3
PRJNA636748	SAMN19960561	SRX11313318	SRR15001077	ILLUMINA	South Africa	Kwazulu-Natal	2021-05-28	COVID-ARTIC-V3
PRJNA636748	SAMN19960563	SRX11313320	SRR15001075	ILLUMINA	South Africa	Kwazulu-Natal	2021-05-27	COVID-ARTIC-V3
PRJNA636748	SAMN19960564	SRX11313321	SRR15001074	ILLUMINA	South Africa	Kwazulu-Natal	2021-05-29	COVID-ARTIC-V3
PRJNA636748	SAMN19960565	SRX11313322	SRR15001073	ILLUMINA	South Africa	Kwazulu-Natal	2021-05-29	COVID-ARTIC-V3
PRJNA636748	SAMN19960566	SRX11313323	SRR15001072	ILLUMINA	South Africa	Kwazulu-Natal	2021-05-29	COVID-ARTIC-V3
PRJNA636748	SAMN19960567	SRX11313324	SRR15001071	ILLUMINA	South Africa	Kwazulu-Natal	2021-05-29	COVID-ARTIC-V3
PRJNA636748	SAMN19960568	SRX11313325	SRR15001070	ILLUMINA	South Africa	Kwazulu-Natal	2021-05-29	COVID-ARTIC-V3
PRJNA636748	SAMN19960569	SRX11313327	SRR15001068	ILLUMINA	South Africa	Kwazulu-Natal	2021-05-29	COVID-ARTIC-V3
PRJNA636748	SAMN19960570	SRX11313328	SRR15001067	ILLUMINA	South Africa	Kwazulu-Natal	2021-05-29	COVID-ARTIC-V3
PRJNA636748	SAMN19960571	SRX11313329	SRR15001066	ILLUMINA	South Africa	Kwazulu-Natal	2021-05-29	COVID-ARTIC-V3
PRJNA636748	SAMN19960573	SRX11313331	SRR15001064	ILLUMINA	South Africa	Kwazulu-Natal	2021-05-31	COVID-ARTIC-V3
PRJNA636748	SAMN19960574	SRX11313332	SRR15001063	ILLUMINA	South Africa	Kwazulu-Natal	2021-06-02	COVID-ARTIC-V3
PRJNA718451	SAMN19966029	SRX11313237	SRR15001032	ILLUMINA	Mozambique	Maputo Cicade	2021-04-20	COVID-ARTIC-V3
PRJNA718451	SAMN19966032	SRX11313240	SRR15001029	ILLUMINA	Mozambique	Maputo Cicade	2021-04-21	COVID-ARTIC-V3
PRJNA718451	SAMN19966034	SRX11313242	SRR15001027	ILLUMINA	Mozambique	Maputo Cicade	2021-04-22	COVID-ARTIC-V3
PRJNA636748	SAMN19911359	SRX11312751	SRR15000483	ILLUMINA	South Africa	Kwazulu-Natal	2021-06-08	COVID-ARTIC-V3
PRJNA636748	SAMN19911360	SRX11312752	SRR15000482	ILLUMINA	South Africa	Kwazulu-Natal	2021-06-08	COVID-ARTIC-V3
PRJNA636748	SAMN19911296	SRX11312688	SRR15000546	ILLUMINA	South Africa	Kwazulu-Natal	2021-06-10	COVID-ARTIC-V3
PRJNA636748	SAMN19911330	SRX11312724	SRR15000510	ILLUMINA	South Africa	Kwazulu-Natal	2021-06-06	COVID-ARTIC-V3
PRJNA636748	SAMN19911335	SRX11312730	SRR15000504	ILLUMINA	South Africa	Kwazulu-Natal	2021-06-06	COVID-ARTIC-V3
PRJNA636748	SAMN19911281	SRX11312684	SRR15000550	ILLUMINA	South Africa	Kwazulu-Natal	2021-06-08	COVID-ARTIC-V3
PRJNA636748	SAMN19911361	SRX11312753	SRR15000481	ILLUMINA	South Africa	Kwazulu-Natal	2021-06-08	COVID-ARTIC-V3
PRJNA636748	SAMN19911343	SRX11312737	SRR15000497	ILLUMINA	South Africa	Kwazulu-Natal	2021-06-06	COVID-ARTIC-V3
PRJNA636748	SAMN19911348	SRX11312742	SRR15000492	ILLUMINA	South Africa	Kwazulu-Natal	2021-06-07	COVID-ARTIC-V3
PRJNA636748	SAMN19911356	SRX11312747	SRR15000487	ILLUMINA	South Africa	Kwazulu-Natal	2021-06-07	COVID-ARTIC-V3
PRJNA636748	SAMN19911304	SRX11312696	SRR15000538	ILLUMINA	South Africa	Kwazulu-Natal	2021-06-15	COVID-ARTIC-V3
PRJNA636748	SAMN19911287	SRX11312739	SRR15000495	ILLUMINA	South Africa	Kwazulu-Natal	2021-06-09	COVID-ARTIC-V3
PRJNA636748	SAMN19911355	SRX11312746	SRR15000488	ILLUMINA	South Africa	Kwazulu-Natal	2021-06-07	COVID-ARTIC-V3
PRJNA636748	SAMN19911305	SRX11312697	SRR15000537	ILLUMINA	South Africa	Kwazulu-Natal	2021-06-15	COVID-ARTIC-V3
PRJNA636748	SAMN19911311	SRX11312703	SRR15000531	ILLUMINA	South Africa	Kwazulu-Natal	2021-06-15	COVID-ARTIC-V3
PRJNA636748	SAMN19911340	SRX11312734	SRR15000500	ILLUMINA	South Africa	Kwazulu-Natal	2021-06-06	COVID-ARTIC-V3
PRJNA636748	SAMN19911334	SRX11312729	SRR15000505	ILLUMINA	South Africa	Kwazulu-Natal	2021-06-05	COVID-ARTIC-V3
PRJNA636748	SAMN19911310	SRX11312702	SRR15000532	ILLUMINA	South Africa	Kwazulu-Natal	2021-06-15	COVID-ARTIC-V3
PRJNA636748	SAMN19911342	SRX11312736	SRR15000498	ILLUMINA	South Africa	Kwazulu-Natal	2021-06-05	COVID-ARTIC-V3
PRJNA636748	SAMN19911339	SRX11312733	SRR15000501	ILLUMINA	South Africa	Kwazulu-Natal	2021-06-05	COVID-ARTIC-V3
PRJNA636748	SAMN19911324	SRX11312718	SRR15000516	ILLUMINA	South Africa	Kwazulu-Natal	2021-06-14	COVID-ARTIC-V3
PRJNA636748	SAMN19911341	SRX11312735	SRR15000499	ILLUMINA	South Africa	Kwazulu-Natal	2021-06-06	COVID-ARTIC-V3
PRJNA636748	SAMN19911282	SRX11312695	SRR15000539	ILLUMINA	South Africa	Kwazulu-Natal	2021-06-08	COVID-ARTIC-V3
PRJNA636748	SAMN19911331	SRX11312725	SRR15000509	ILLUMINA	South Africa	Kwazulu-Natal	2021-06-06	COVID-ARTIC-V3
PRJNA636748	SAMN19911332	SRX11312726	SRR15000508	ILLUMINA	South Africa	Kwazulu-Natal	2021-06-06	COVID-ARTIC-V3
PRJNA636748	SAMN19911314	SRX11312707	SRR15000527	ILLUMINA	South Africa	Kwazulu-Natal	2021-06-14	COVID-ARTIC-V3
PRJNA636748	SAMN19911329	SRX11312723	SRR15000511	ILLUMINA	South Africa	Kwazulu-Natal	.	COVID-ARTIC-V3
PRJNA636748	SAMN19911298	SRX11312690	SRR15000544	ILLUMINA	South Africa	Kwazulu-Natal	2021-06-10	COVID-ARTIC-V3
PRJNA636748	SAMN19911325	SRX11312719	SRR15000515	ILLUMINA	South Africa	Kwazulu-Natal	2021-06-14	COVID-ARTIC-V3
PRJNA636748	SAMN19911308	SRX11312700	SRR15000534	ILLUMINA	South Africa	Kwazulu-Natal	2021-06-14	COVID-ARTIC-V3
PRJNA636748	SAMN19911315	SRX11312708	SRR15000526	ILLUMINA	South Africa	Kwazulu-Natal	2021-06-15	COVID-ARTIC-V3
PRJNA636748	SAMN19911363	SRX11312754	SRR15000480	ILLUMINA	South Africa	Kwazulu-Natal	2021-06-08	COVID-ARTIC-V3
PRJNA636748	SAMN19911323	SRX11312716	SRR15000518	ILLUMINA	South Africa	Kwazulu-Natal	2021-06-14	COVID-ARTIC-V3
PRJNA636748	SAMN19911354	SRX11312745	SRR15000489	ILLUMINA	South Africa	Kwazulu-Natal	2021-06-07	COVID-ARTIC-V3
PRJNA636748	SAMN19911353	SRX11312744	SRR15000490	ILLUMINA	South Africa	Kwazulu-Natal	2021-06-07	COVID-ARTIC-V3
PRJNA636748	SAMN19911321	SRX11312714	SRR15000520	ILLUMINA	South Africa	Kwazulu-Natal	2021-06-14	COVID-ARTIC-V3
PRJNA636748	SAMN19911302	SRX11312693	SRR15000541	ILLUMINA	South Africa	Kwazulu-Natal	2021-06-15	COVID-ARTIC-V3
PRJNA636748	SAMN19911285	SRX11312717	SRR15000517	ILLUMINA	South Africa	Kwazulu-Natal	2021-06-09	COVID-ARTIC-V3
PRJNA636748	SAMN19911309	SRX11312701	SRR15000533	ILLUMINA	South Africa	Kwazulu-Natal	2021-06-15	COVID-ARTIC-V3
PRJNA636748	SAMN19911284	SRX11312706	SRR15000528	ILLUMINA	South Africa	Kwazulu-Natal	2021-06-09	COVID-ARTIC-V3
PRJNA636748	SAMN19911279	SRX11312683	SRR15000551	ILLUMINA	South Africa	Kwazulu-Natal	2021-06-08	COVID-ARTIC-V3
PRJNA636748	SAMN19911292	SRX11312761	SRR15000473	ILLUMINA	South Africa	Kwazulu-Natal	2021-06-09	COVID-ARTIC-V3
PRJNA636748	SAMN19911294	SRX11312686	SRR15000548	ILLUMINA	South Africa	Kwazulu-Natal	2021-06-10	COVID-ARTIC-V3
PRJNA636748	SAMN19911295	SRX11312687	SRR15000547	ILLUMINA	South Africa	Kwazulu-Natal	2021-06-10	COVID-ARTIC-V3
PRJNA636748	SAMN19911297	SRX11312689	SRR15000545	ILLUMINA	South Africa	Kwazulu-Natal	2021-06-10	COVID-ARTIC-V3
PRJNA636748	SAMN19911316	SRX11312709	SRR15000525	ILLUMINA	South Africa	Kwazulu-Natal	2021-06-15	COVID-ARTIC-V3
PRJNA636748	SAMN19911317	SRX11312710	SRR15000524	ILLUMINA	South Africa	Kwazulu-Natal	2021-06-15	COVID-ARTIC-V3
PRJNA636748	SAMN19911318	SRX11312711	SRR15000523	ILLUMINA	South Africa	Kwazulu-Natal	2021-06-15	COVID-ARTIC-V3
PRJNA636748	SAMN19911319	SRX11312712	SRR15000522	ILLUMINA	South Africa	Kwazulu-Natal	2021-06-15	COVID-ARTIC-V3
PRJNA636748	SAMN19911320	SRX11312713	SRR15000521	ILLUMINA	South Africa	Kwazulu-Natal	2021-06-15	COVID-ARTIC-V3
PRJNA636748	SAMN19911322	SRX11312715	SRR15000519	ILLUMINA	South Africa	Kwazulu-Natal	2021-06-14	COVID-ARTIC-V3
PRJNA636748	SAMN19911327	SRX11312721	SRR15000513	ILLUMINA	South Africa	Kwazulu-Natal	.	COVID-ARTIC-V3
PRJNA636748	SAMN19911328	SRX11312722	SRR15000512	ILLUMINA	South Africa	Kwazulu-Natal	.	COVID-ARTIC-V3
PRJNA636748	SAMN19911337	SRX11312732	SRR15000502	ILLUMINA	South Africa	Kwazulu-Natal	2021-06-06	COVID-ARTIC-V3
PRJNA636748	SAMN19911345	SRX11312740	SRR15000494	ILLUMINA	South Africa	Kwazulu-Natal	2021-06-06	COVID-ARTIC-V3
PRJNA636748	SAMN19911358	SRX11312749	SRR15000485	ILLUMINA	South Africa	Kwazulu-Natal	2021-06-08	COVID-ARTIC-V3
PRJNA636748	SAMN19911365	SRX11312756	SRR15000478	ILLUMINA	South Africa	Kwazulu-Natal	2021-06-08	COVID-ARTIC-V3
PRJNA636748	SAMN19911366	SRX11312757	SRR15000477	ILLUMINA	South Africa	Kwazulu-Natal	2021-06-08	COVID-ARTIC-V3
PRJNA636748	SAMN19911367	SRX11312758	SRR15000476	ILLUMINA	South Africa	Kwazulu-Natal	2021-06-08	COVID-ARTIC-V3
PRJNA636748	SAMN19911369	SRX11312759	SRR15000475	ILLUMINA	South Africa	Kwazulu-Natal	2021-06-08	COVID-ARTIC-V3
PRJNA636748	SAMN19911187	SRX11312776	SRR15000627	ILLUMINA	South Africa	Eastern Cape	.	COVID-ARTIC-V3
PRJNA636748	SAMN19911188	SRX11312787	SRR15000616	ILLUMINA	South Africa	Eastern Cape	.	COVID-ARTIC-V3
PRJNA636748	SAMN19911189	SRX11312798	SRR15000605	ILLUMINA	South Africa	Eastern Cape	.	COVID-ARTIC-V3
PRJNA636748	SAMN19911190	SRX11312809	SRR15000594	ILLUMINA	South Africa	Eastern Cape	.	COVID-ARTIC-V3
PRJNA636748	SAMN19911191	SRX11312820	SRR15000583	ILLUMINA	South Africa	Eastern Cape	.	COVID-ARTIC-V3
PRJNA636748	SAMN19911193	SRX11312831	SRR15000572	ILLUMINA	South Africa	Eastern Cape	.	COVID-ARTIC-V3
PRJNA636748	SAMN19911194	SRX11312842	SRR15000561	ILLUMINA	South Africa	Eastern Cape	.	COVID-ARTIC-V3
PRJNA636748	SAMN19911195	SRX11312849	SRR15000554	ILLUMINA	South Africa	Eastern Cape	.	COVID-ARTIC-V3
PRJNA636748	SAMN19911197	SRX11312767	SRR15000636	ILLUMINA	South Africa	Eastern Cape	.	COVID-ARTIC-V3
PRJNA636748	SAMN19911198	SRX11312768	SRR15000635	ILLUMINA	South Africa	Eastern Cape	.	COVID-ARTIC-V3
PRJNA636748	SAMN19911199	SRX11312769	SRR15000634	ILLUMINA	South Africa	Eastern Cape	.	COVID-ARTIC-V3
PRJNA636748	SAMN19911200	SRX11312770	SRR15000633	ILLUMINA	South Africa	Eastern Cape	.	COVID-ARTIC-V3
PRJNA636748	SAMN19911201	SRX11312771	SRR15000632	ILLUMINA	South Africa	Eastern Cape	.	COVID-ARTIC-V3
PRJNA636748	SAMN19911202	SRX11312772	SRR15000631	ILLUMINA	South Africa	Eastern Cape	.	COVID-ARTIC-V3
PRJNA636748	SAMN19911203	SRX11312773	SRR15000630	ILLUMINA	South Africa	Eastern Cape	.	COVID-ARTIC-V3
PRJNA636748	SAMN19911205	SRX11312774	SRR15000629	ILLUMINA	South Africa	Eastern Cape	.	COVID-ARTIC-V3
PRJNA636748	SAMN19911206	SRX11312775	SRR15000628	ILLUMINA	South Africa	Eastern Cape	.	COVID-ARTIC-V3
PRJNA636748	SAMN19911207	SRX11312777	SRR15000626	ILLUMINA	South Africa	Eastern Cape	.	COVID-ARTIC-V3
PRJNA636748	SAMN19911208	SRX11312778	SRR15000625	ILLUMINA	South Africa	Eastern Cape	.	COVID-ARTIC-V3
PRJNA636748	SAMN19911210	SRX11312779	SRR15000624	ILLUMINA	South Africa	Eastern Cape	.	COVID-ARTIC-V3
PRJNA636748	SAMN19911211	SRX11312780	SRR15000623	ILLUMINA	South Africa	Eastern Cape	.	COVID-ARTIC-V3
PRJNA636748	SAMN19911212	SRX11312781	SRR15000622	ILLUMINA	South Africa	Eastern Cape	.	COVID-ARTIC-V3
PRJNA636748	SAMN19911213	SRX11312782	SRR15000621	ILLUMINA	South Africa	Eastern Cape	.	COVID-ARTIC-V3
PRJNA636748	SAMN19911215	SRX11312784	SRR15000619	ILLUMINA	South Africa	Eastern Cape	.	COVID-ARTIC-V3
PRJNA636748	SAMN19911216	SRX11312785	SRR15000618	ILLUMINA	South Africa	Eastern Cape	.	COVID-ARTIC-V3
PRJNA636748	SAMN19911217	SRX11312786	SRR15000617	ILLUMINA	South Africa	Eastern Cape	.	COVID-ARTIC-V3
PRJNA636748	SAMN19911218	SRX11312788	SRR15000615	ILLUMINA	South Africa	Eastern Cape	.	COVID-ARTIC-V3
PRJNA636748	SAMN19911219	SRX11312789	SRR15000614	ILLUMINA	South Africa	Eastern Cape	.	COVID-ARTIC-V3
PRJNA636748	SAMN19911221	SRX11312791	SRR15000612	ILLUMINA	South Africa	Eastern Cape	.	COVID-ARTIC-V3
PRJNA636748	SAMN19911222	SRX11312792	SRR15000611	ILLUMINA	South Africa	Eastern Cape	.	COVID-ARTIC-V3
PRJNA636748	SAMN19911223	SRX11312793	SRR15000610	ILLUMINA	South Africa	Eastern Cape	.	COVID-ARTIC-V3
PRJNA636748	SAMN19911225	SRX11312795	SRR15000608	ILLUMINA	South Africa	Eastern Cape	.	COVID-ARTIC-V3
PRJNA636748	SAMN19911226	SRX11312796	SRR15000607	ILLUMINA	South Africa	Eastern Cape	.	COVID-ARTIC-V3
PRJNA636748	SAMN19911227	SRX11312797	SRR15000606	ILLUMINA	South Africa	Eastern Cape	.	COVID-ARTIC-V3
PRJNA636748	SAMN19911228	SRX11312799	SRR15000604	ILLUMINA	South Africa	Eastern Cape	.	COVID-ARTIC-V3
PRJNA636748	SAMN19911229	SRX11312800	SRR15000603	ILLUMINA	South Africa	Eastern Cape	.	COVID-ARTIC-V3
PRJNA636748	SAMN19911230	SRX11312801	SRR15000602	ILLUMINA	South Africa	Eastern Cape	.	COVID-ARTIC-V3
PRJNA636748	SAMN19911231	SRX11312802	SRR15000601	ILLUMINA	South Africa	Eastern Cape	.	COVID-ARTIC-V3
PRJNA636748	SAMN19911232	SRX11312803	SRR15000600	ILLUMINA	South Africa	Eastern Cape	.	COVID-ARTIC-V3
PRJNA636748	SAMN19911233	SRX11312804	SRR15000599	ILLUMINA	South Africa	Eastern Cape	.	COVID-ARTIC-V3
PRJNA636748	SAMN19911234	SRX11312805	SRR15000598	ILLUMINA	South Africa	Eastern Cape	.	COVID-ARTIC-V3
PRJNA636748	SAMN19911235	SRX11312806	SRR15000597	ILLUMINA	South Africa	Eastern Cape	.	COVID-ARTIC-V3
PRJNA636748	SAMN19911236	SRX11312807	SRR15000596	ILLUMINA	South Africa	Eastern Cape	.	COVID-ARTIC-V3
PRJNA636748	SAMN19911237	SRX11312808	SRR15000595	ILLUMINA	South Africa	Eastern Cape	.	COVID-ARTIC-V3
PRJNA636748	SAMN19911238	SRX11312810	SRR15000593	ILLUMINA	South Africa	Eastern Cape	.	COVID-ARTIC-V3
PRJNA636748	SAMN19911239	SRX11312811	SRR15000592	ILLUMINA	South Africa	Eastern Cape	.	COVID-ARTIC-V3
PRJNA636748	SAMN19911240	SRX11312812	SRR15000591	ILLUMINA	South Africa	Eastern Cape	.	COVID-ARTIC-V3
PRJNA636748	SAMN19911241	SRX11312813	SRR15000590	ILLUMINA	South Africa	Eastern Cape	.	COVID-ARTIC-V3
PRJNA636748	SAMN19911242	SRX11312814	SRR15000589	ILLUMINA	South Africa	Eastern Cape	.	COVID-ARTIC-V3
PRJNA636748	SAMN19911243	SRX11312815	SRR15000588	ILLUMINA	South Africa	Eastern Cape	.	COVID-ARTIC-V3
PRJNA636748	SAMN19911244	SRX11312816	SRR15000587	ILLUMINA	South Africa	Eastern Cape	.	COVID-ARTIC-V3
PRJNA636748	SAMN19911245	SRX11312817	SRR15000586	ILLUMINA	South Africa	Eastern Cape	.	COVID-ARTIC-V3
PRJNA636748	SAMN19911246	SRX11312818	SRR15000585	ILLUMINA	South Africa	Eastern Cape	.	COVID-ARTIC-V3
PRJNA636748	SAMN19911247	SRX11312819	SRR15000584	ILLUMINA	South Africa	Eastern Cape	.	COVID-ARTIC-V3
PRJNA636748	SAMN19911248	SRX11312821	SRR15000582	ILLUMINA	South Africa	Eastern Cape	.	COVID-ARTIC-V3
PRJNA636748	SAMN19911249	SRX11312822	SRR15000581	ILLUMINA	South Africa	Eastern Cape	.	COVID-ARTIC-V3
PRJNA636748	SAMN19911250	SRX11312823	SRR15000580	ILLUMINA	South Africa	Eastern Cape	.	COVID-ARTIC-V3
PRJNA636748	SAMN19911251	SRX11312824	SRR15000579	ILLUMINA	South Africa	Eastern Cape	.	COVID-ARTIC-V3
PRJNA636748	SAMN19911252	SRX11312825	SRR15000578	ILLUMINA	South Africa	Eastern Cape	.	COVID-ARTIC-V3
PRJNA636748	SAMN19911253	SRX11312826	SRR15000577	ILLUMINA	South Africa	Eastern Cape	.	COVID-ARTIC-V3
PRJNA636748	SAMN19911254	SRX11312827	SRR15000576	ILLUMINA	South Africa	Eastern Cape	.	COVID-ARTIC-V3
PRJNA636748	SAMN19911256	SRX11312828	SRR15000575	ILLUMINA	South Africa	Eastern Cape	.	COVID-ARTIC-V3
PRJNA636748	SAMN19911257	SRX11312829	SRR15000574	ILLUMINA	South Africa	Eastern Cape	.	COVID-ARTIC-V3
PRJNA636748	SAMN19911258	SRX11312830	SRR15000573	ILLUMINA	South Africa	Eastern Cape	.	COVID-ARTIC-V3
PRJNA636748	SAMN19911261	SRX11312833	SRR15000570	ILLUMINA	South Africa	Eastern Cape	.	COVID-ARTIC-V3
PRJNA636748	SAMN19911262	SRX11312834	SRR15000569	ILLUMINA	South Africa	Eastern Cape	.	COVID-ARTIC-V3
PRJNA636748	SAMN19911263	SRX11312835	SRR15000568	ILLUMINA	South Africa	Eastern Cape	.	COVID-ARTIC-V3
PRJNA636748	SAMN19911264	SRX11312836	SRR15000567	ILLUMINA	South Africa	Eastern Cape	.	COVID-ARTIC-V3
PRJNA636748	SAMN19911266	SRX11312838	SRR15000565	ILLUMINA	South Africa	Eastern Cape	.	COVID-ARTIC-V3
PRJNA636748	SAMN19911267	SRX11312839	SRR15000564	ILLUMINA	South Africa	Eastern Cape	.	COVID-ARTIC-V3
PRJNA636748	SAMN19911268	SRX11312840	SRR15000563	ILLUMINA	South Africa	Eastern Cape	.	COVID-ARTIC-V3
PRJNA636748	SAMN19911269	SRX11312841	SRR15000562	ILLUMINA	South Africa	Eastern Cape	.	COVID-ARTIC-V3
PRJNA636748	SAMN19911270	SRX11312843	SRR15000560	ILLUMINA	South Africa	Eastern Cape	.	COVID-ARTIC-V3
PRJNA636748	SAMN19911271	SRX11312844	SRR15000559	ILLUMINA	South Africa	Eastern Cape	.	COVID-ARTIC-V3
PRJNA636748	SAMN19911272	SRX11312845	SRR15000558	ILLUMINA	South Africa	Eastern Cape	.	COVID-ARTIC-V3
PRJNA636748	SAMN19911273	SRX11312846	SRR15000557	ILLUMINA	South Africa	Eastern Cape	.	COVID-ARTIC-V3
PRJNA636748	SAMN19911275	SRX11312847	SRR15000556	ILLUMINA	South Africa	Eastern Cape	.	COVID-ARTIC-V3
PRJNA636748	SAMN19911276	SRX11312848	SRR15000555	ILLUMINA	South Africa	Eastern Cape	.	COVID-ARTIC-V3
PRJNA636748	SAMN19959682	SRX11316097	SRR15003647	ILLUMINA	South Africa	Gauteng	2021-06-15	COVID-ARTIC-V3
PRJNA636748	SAMN19959684	SRX11316099	SRR15003645	ILLUMINA	South Africa	Gauteng	2021-06-15	COVID-ARTIC-V3
PRJNA636748	SAMN19959685	SRX11316101	SRR15003643	ILLUMINA	South Africa	Gauteng	2021-06-17	COVID-ARTIC-V3
PRJNA636748	SAMN19959686	SRX11316102	SRR15003642	ILLUMINA	South Africa	Gauteng	2021-06-17	COVID-ARTIC-V3
PRJNA636748	SAMN19959687	SRX11316103	SRR15003641	ILLUMINA	South Africa	Gauteng	2021-06-17	COVID-ARTIC-V3
PRJNA636748	SAMN19959688	SRX11316104	SRR15003640	ILLUMINA	South Africa	Gauteng	2021-06-14	COVID-ARTIC-V3
PRJNA636748	SAMN19959689	SRX11316105	SRR15003639	ILLUMINA	South Africa	Gauteng	2021-06-17	COVID-ARTIC-V3
PRJNA636748	SAMN19959690	SRX11316106	SRR15003638	ILLUMINA	South Africa	Gauteng	2021-06-17	COVID-ARTIC-V3
PRJNA636748	SAMN19959691	SRX11316107	SRR15003637	ILLUMINA	South Africa	Gauteng	2021-06-17	COVID-ARTIC-V3
PRJNA636748	SAMN19959692	SRX11316108	SRR15003636	ILLUMINA	South Africa	Gauteng	2021-06-14	COVID-ARTIC-V3
PRJNA636748	SAMN19959695	SRX11316110	SRR15003634	ILLUMINA	South Africa	Gauteng	2021-06-13	COVID-ARTIC-V3
PRJNA636748	SAMN19959696	SRX11315847	SRR15003897	ILLUMINA	South Africa	Gauteng	2021-06-17	COVID-ARTIC-V3
PRJNA636748	SAMN19959698	SRX11315849	SRR15003895	ILLUMINA	South Africa	Gauteng	2021-06-15	COVID-ARTIC-V3
PRJNA636748	SAMN19959699	SRX11315850	SRR15003894	ILLUMINA	South Africa	Gauteng	2021-06-17	COVID-ARTIC-V3
PRJNA636748	SAMN19959701	SRX11315851	SRR15003893	ILLUMINA	South Africa	Gauteng	2021-06-13	COVID-ARTIC-V3
PRJNA636748	SAMN19959702	SRX11315852	SRR15003892	ILLUMINA	South Africa	Gauteng	2021-06-16	COVID-ARTIC-V3
PRJNA636748	SAMN19959703	SRX11315853	SRR15003891	ILLUMINA	South Africa	Gauteng	2021-06-17	COVID-ARTIC-V3
PRJNA636748	SAMN19959704	SRX11315854	SRR15003890	ILLUMINA	South Africa	Gauteng	2021-06-14	COVID-ARTIC-V3
PRJNA636748	SAMN19959708	SRX11315859	SRR15003885	ILLUMINA	South Africa	Gauteng	2021-06-17	COVID-ARTIC-V3
PRJNA636748	SAMN19959709	SRX11315860	SRR15003884	ILLUMINA	South Africa	Gauteng	2021-06-17	COVID-ARTIC-V3
PRJNA636748	SAMN19959711	SRX11315862	SRR15003882	ILLUMINA	South Africa	Gauteng	2021-06-15	COVID-ARTIC-V3
PRJNA636748	SAMN19959712	SRX11315863	SRR15003881	ILLUMINA	South Africa	Gauteng	2021-06-17	COVID-ARTIC-V3
PRJNA636748	SAMN19959713	SRX11315864	SRR15003880	ILLUMINA	South Africa	Gauteng	2021-06-17	COVID-ARTIC-V3
PRJNA636748	SAMN19959715	SRX11315866	SRR15003878	ILLUMINA	South Africa	Gauteng	2021-06-17	COVID-ARTIC-V3
PRJNA636748	SAMN19959716	SRX11315867	SRR15003877	ILLUMINA	South Africa	Gauteng	2021-06-17	COVID-ARTIC-V3
PRJNA636748	SAMN19959717	SRX11315869	SRR15003875	ILLUMINA	South Africa	Gauteng	2021-06-18	COVID-ARTIC-V3
PRJNA636748	SAMN19959718	SRX11315870	SRR15003874	ILLUMINA	South Africa	Gauteng	2021-06-17	COVID-ARTIC-V3
PRJNA636748	SAMN19959719	SRX11315871	SRR15003873	ILLUMINA	South Africa	Gauteng	2021-06-17	COVID-ARTIC-V3
PRJNA636748	SAMN19959720	SRX11315872	SRR15003872	ILLUMINA	South Africa	Gauteng	2021-06-18	COVID-ARTIC-V3
PRJNA636748	SAMN19959721	SRX11315873	SRR15003871	ILLUMINA	South Africa	Gauteng	2021-06-17	COVID-ARTIC-V3
PRJNA636748	SAMN19959722	SRX11315874	SRR15003870	ILLUMINA	South Africa	Gauteng	2021-06-18	COVID-ARTIC-V3
PRJNA636748	SAMN19959723	SRX11315875	SRR15003869	ILLUMINA	South Africa	Gauteng	2021-06-18	COVID-ARTIC-V3
PRJNA636748	SAMN19959724	SRX11315876	SRR15003868	ILLUMINA	South Africa	Gauteng	2021-06-17	COVID-ARTIC-V3
PRJNA636748	SAMN19959726	SRX11315878	SRR15003866	ILLUMINA	South Africa	Gauteng	2021-06-13	COVID-ARTIC-V3
PRJNA636748	SAMN19959727	SRX11315880	SRR15003864	ILLUMINA	South Africa	Gauteng	2021-06-17	COVID-ARTIC-V3
PRJNA636748	SAMN19959729	SRX11315882	SRR15003862	ILLUMINA	South Africa	Gauteng	2021-06-17	COVID-ARTIC-V3
PRJNA636748	SAMN19959731	SRX11315884	SRR15003860	ILLUMINA	South Africa	Gauteng	2021-06-17	COVID-ARTIC-V3
PRJNA636748	SAMN19959733	SRX11315886	SRR15003858	ILLUMINA	South Africa	Gauteng	2021-06-17	COVID-ARTIC-V3
PRJNA636748	SAMN19959734	SRX11315887	SRR15003857	ILLUMINA	South Africa	Gauteng	2021-06-17	COVID-ARTIC-V3
PRJNA636748	SAMN19959735	SRX11315888	SRR15003856	ILLUMINA	South Africa	Gauteng	2021-05-31	COVID-ARTIC-V3
PRJNA636748	SAMN19959736	SRX11315889	SRR15003855	ILLUMINA	South Africa	Gauteng	2021-06-01	COVID-ARTIC-V3
PRJNA636748	SAMN19959738	SRX11315892	SRR15003852	ILLUMINA	South Africa	Gauteng	2021-06-01	COVID-ARTIC-V3
PRJNA636748	SAMN19959739	SRX11315893	SRR15003851	ILLUMINA	South Africa	Gauteng	2021-05-31	COVID-ARTIC-V3
PRJNA636748	SAMN19959740	SRX11315894	SRR15003850	ILLUMINA	South Africa	Gauteng	2021-06-01	COVID-ARTIC-V3
PRJNA636748	SAMN19959741	SRX11315895	SRR15003849	ILLUMINA	South Africa	Gauteng	2021-06-01	COVID-ARTIC-V3
PRJNA636748	SAMN19959742	SRX11315896	SRR15003848	ILLUMINA	South Africa	Gauteng	2021-05-31	COVID-ARTIC-V3
PRJNA636748	SAMN19959744	SRX11315898	SRR15003846	ILLUMINA	South Africa	Gauteng	2021-06-08	COVID-ARTIC-V3
PRJNA636748	SAMN19959746	SRX11315899	SRR15003845	ILLUMINA	South Africa	Gauteng	2021-06-08	COVID-ARTIC-V3
PRJNA636748	SAMN19959747	SRX11315900	SRR15003844	ILLUMINA	South Africa	Gauteng	2021-06-09	COVID-ARTIC-V3
PRJNA636748	SAMN19959748	SRX11315902	SRR15003842	ILLUMINA	South Africa	Gauteng	2021-06-08	COVID-ARTIC-V3
PRJNA636748	SAMN19959749	SRX11315903	SRR15003841	ILLUMINA	South Africa	Gauteng	2021-06-09	COVID-ARTIC-V3
PRJNA636748	SAMN19959750	SRX11315904	SRR15003840	ILLUMINA	South Africa	Gauteng	2021-06-08	COVID-ARTIC-V3
PRJNA636748	SAMN19959751	SRX11315905	SRR15003839	ILLUMINA	South Africa	Gauteng	2021-06-09	COVID-ARTIC-V3
PRJNA636748	SAMN19959752	SRX11315906	SRR15003838	ILLUMINA	South Africa	Gauteng	2021-06-08	COVID-ARTIC-V3
PRJNA636748	SAMN19959753	SRX11315907	SRR15003837	ILLUMINA	South Africa	Gauteng	2021-06-08	COVID-ARTIC-V3
PRJNA636748	SAMN19959754	SRX11315908	SRR15003836	ILLUMINA	South Africa	Gauteng	2021-06-07	COVID-ARTIC-V3
PRJNA636748	SAMN19959755	SRX11315909	SRR15003835	ILLUMINA	South Africa	Gauteng	2021-06-01	COVID-ARTIC-V3
PRJNA636748	SAMN19959756	SRX11315910	SRR15003834	ILLUMINA	South Africa	Gauteng	.	COVID-ARTIC-V3
PRJNA636748	SAMN19959758	SRX11315911	SRR15003833	ILLUMINA	South Africa	Gauteng	.	COVID-ARTIC-V3
[truncated: 10,288 more rows]

## Sheet: Table 7
Dataset	Tool	Total_errors	Sites_with_error
Illumina, ARTIC-V3	Viridian	32	21
Illumina, ARTIC-V3	Original	10909	1989
Illumina, ARTIC-V3	ARTIC-ILM	353	137
Illumina, ARTIC-V4.1	Viridian	31	8
Illumina, ARTIC-V4.1	Original	3665	660
Illumina, ARTIC-V4.1	ARTIC-ILM	219	45
Nanopore, ARTIC-V3	Viridian	86	15
Nanopore, ARTIC-V3	Original	2087	227
Nanopore, ARTIC-V3	ARTIC-ONT	2148	157
Nanopore, Midnight	Viridian	35	10
Nanopore, Midnight	Original	1069	181
Nanopore, Midnight	ARTIC-ONT	1152	119

## Sheet: Table 8
Support	Internal_node	Leaf_node
0	14154	27483
1	5082	9053
2	4027	6849
3	3979	6198
4	4255	5386
5	4169	5386
6	4190	4649
7	4219	4844
8	3889	3838
9	4123	5326
10	3167	3373
11	3090	4582
12	3470	5948
13	2172	2040
14	2995	5370
15	1887	1465
16	3915	7557
17	1068	1187
18	1454	1295
19	4094	8655
20	3654	6971
21	1088	864
22	1186	999
23	1737	2283
24	4042	9037
25	5657	11519
26	1195	869
27	751	662
28	771	731
29	1176	1117
30	2185	2979
31	1384	1943
32	1377	1826
33	16879	38708
34	580	624
35	431	935
36	280	352
37	812	931
38	315	326
39	532	624
40	475	361
41	1067	1128
42	813	809
43	625	716
44	2997	4635
45	356	460
46	2365	3036
47	1124	1425
48	1270	1560
49	13436	28258
50	45153	90789
51	441	655
52	298	339
53	96	199
54	179	898
55	149	195
56	160	221
57	169	234
58	173	247
59	287	220
60	209	160
61	197	136
62	296	359
63	97	99
64	281	306
65	228	187
66	434	352
67	112	79
68	113	135
69	79	90
70	302	379
71	546	535
72	352	399
73	277	409
74	202	257
75	386	428
76	177	204
77	340	268
78	330	283
79	2290	3814
80	4197	5888
81	210	150
82	134	149
83	165	157
84	105	118
85	90	88
86	87	159
87	4209	5406
88	568	621
89	127	155
90	2046	2645
91	209	238
92	1319	1585
93	658	794
94	574	706
95	483	481
96	295	314
97	217	284
98	190	676
99	35093	80515
100	495421	932757

## Sheet: Table 9
Country	Number of Introductions (Viridian)	Number of Introductions (GenBank)
USA	13626	15026
United Kingdom	12920	13258
Slovakia	4281	3857
Pakistan	173	170
France	149	159
Australia	134	138
Lebanon	64	69
Germany	38	38
South Africa	37	37
India	17	19
Zimbabwe	17	17
Bangladesh	8	6
Northern Mariana Islands	6	6
Canada	4	4
Jordan	3	3
Mexico	3	3
Belgium	1	1
Estonia	1	1
Japan	1	1
Kuwait	1	1
Timor-Leste	1	1

## Sheet: Table 10
sample_accession	experiment_accession	run_accession	CT_value	%_cov_10X	viridian_result	consensus_length	consensus_N_count	first_20X	last_20X	dropped_amplicons
SAMEA110675919	ERX9633872	ERR10096083	24	97.8	Success	195539	7221	828	196378	11,21,59,118
SAMEA110675920	ERX9633873	ERR10096084	25	98.7	Success	195479	5763	823	196383	26,59,118
SAMEA110675921	ERX9633874	ERR10096085	22	99	Success	195536	1350	826	196378	11,26
SAMEA110675922	ERX9633875	ERR10096086	21	98.9	Success	195522	762	828	196378	11,33
SAMEA110675923	ERX9633876	ERR10096087	32	93.9	Success	195888	24066	500	196424	10,11,21,23,59,69,71,74,75,89,91,95,118,122,135,145,154,157
SAMEA110675924	ERX9633877	ERR10096088	27	97.9	Success	195642	8965	828	196378	11,21,59,89,118,145,157
SAMEA110675925	ERX9633878	ERR10096089	30	96.2	Success	195854	13977	598	196424	10,11,21,23,59,69,89,118,145,157
SAMEA110675926	ERX9633879	ERR10096090	16	99.1	Success	195514	440	828	196378	11
SAMEA110675927	ERX9633880	ERR10096091	15	99.1	Success	195526	299	828	196378	11
SAMEA110675928	ERX9633881	ERR10096092	21	98.9	Success	195525	6593	482	196424	28,56,60,118
SAMEA110675929	ERX9633882	ERR10096093	21	99	Success	195489	3438	826	196383	60
SAMEA110675930	ERX9633883	ERR10096094	19	99.1	Success	195511	427	828	196378	11
SAMEA110675931	ERX9633884	ERR10096095	22	99.3	Success	195471	740	808	196394	None
SAMEA110675932	ERX9633885	ERR10096096	19	99.4	Success	195846	3318	430	196424	None
SAMEA110675933	ERX9633886	ERR10096097	24	98.8	Success	195816	3384	447	196424	11,75,118
SAMEA110675934	ERX9633887	ERR10096098	25	98.3	Success	195856	6223	823	196424	11,21,33,59,89
SAMEA110675935	ERX9633888	ERR10096099	18	99.1	Success	195468	482	828	196378	11
SAMEA110675936	ERX9633889	ERR10096100	23	99	Success	195538	1835	828	196378	11
SAMEA110675937	ERX9633890	ERR10096101	21	99.1	Success	195473	312	812	196389	11
SAMEA110675938	ERX9633891	ERR10096102	19	99	Success	195518	902	800	196386	11,33
SAMEA110675939	ERX9633892	ERR10096103	24	99	Success	195510	4405	800	196424	11,59,118
SAMEA110675940	ERX9633893	ERR10096104	17	99.1	Success	195537	336	800	196388	None
SAMEA110675941	ERX9633894	ERR10096105	20	99.1	Success	195522	292	825	196381	11
SAMEA110675942	ERX9633895	ERR10096106	19	99.1	Success	195519	311	830	196376	11
SAMEA110675943	ERX9633896	ERR10096107	20	99.1	Success	195505	575	828	196378	11
SAMEA110675944	ERX9633897	ERR10096108	23	98.9	Success	195538	903	828	196378	11,61
SAMEA110675945	ERX9633898	ERR10096109	19	99	Success	195468	799	828	196387	11
SAMEA110675946	ERX9633899	ERR10096110	26	99.1	Success	195538	31193	828	196392	11,26,119,120,121,122,123,124,125,126,127,128,129,130,131,132,133,134,135,136,137,138,139,140,141,142,143
SAMEA110675947	ERX9633900	ERR10096111	15	87	Success	195521	904	794	196424	None
SAMEA110675948	ERX9633901	ERR10096112	23	95.2	Success	195890	28618	404	196424	5,10,11,13,21,28,33,47,59,60,75,83,89,91,95,105,109,111,118,129,135,145,157
SAMEA110675949	ERX9633902	ERR10096113	22	98.3	Success	195522	8510	454	196394	28,59,60,96,116,118
SAMEA110675950	ERX9633903	ERR10096114	17	98	Success	195498	8966	800	196406	11,60,61,75
SAMEA110675951	ERX9633904	ERR10096115	26	97	Success	195530	16118	825	196378	11,12,21,33,43,47,59,61,75,111,147,149
SAMEA110675952	ERX9633905	ERR10096116	20	98.9	Success	195510	1452	818	196386	11
SAMEA110675953	ERX9633906	ERR10096117	17	98.4	Success	195544	10026	799	196408	11,59,75,95,129
SAMEA110675954	ERX9633907	ERR10096118	18	98.8	Success	195526	3441	800	196405	11
SAMEA110675955	ERX9633908	ERR10096119	16	99.1	Success	195513	661	813	196381	11
SAMEA110675956	ERX9633909	ERR10096120	16	99.4	Success	195521	1292	442	196424	26
SAMEA110675957	ERX9633910	ERR10096121	20	98.5	Success	195494	3941	819	196383	9,10,11
SAMEA110675958	ERX9633911	ERR10096122	15	99.4	Success	195484	277	817	196393	None
SAMEA110675959	ERX9633912	ERR10096123	25	97.2	Success	195885	11319	430	196424	10,21,59,69,75,89,118,145,157
SAMEA110675960	ERX9633913	ERR10096124	27	92.2	Success	195920	31979	404	196424	5,10,11,21,22,23,26,31,59,69,71,73,74,75,89,91,95,101,109,118,127,135,145,154,157,159
SAMEA110675961	ERX9633914	ERR10096125	21	98.9	Success	195474	1332	828	196378	11,26,33
SAMEA110675962	ERX9633915	ERR10096126	23	99.1	Success	195513	495	800	196406	11
SAMEA110675963	ERX9633916	ERR10096127	18	99.1	Success	195468	300	828	196378	11
SAMEA110675964	ERX9633917	ERR10096128	22	98.5	Success	195494	2649	817	196381	9,10,11,118
SAMEA110675965	ERX9633918	ERR10096129	25	98.3	Success	195535	5310	828	196383	9,10,26,59,118
SAMEA110675966	ERX9633919	ERR10096130	23	97.7	Success	195520	7131	828	196424	26,59,89,118
SAMEA110675967	ERX9633920	ERR10096131	18	98.9	Success	195520	2335	821	196378	11
SAMEA110675968	ERX9633921	ERR10096132	21	99.1	Success	195476	267	825	196378	11
SAMEA110675969	ERX9633922	ERR10096133	27	95	Success	195862	17582	830	196376	10,21,22,23,26,28,59,69,74,75,89,91,118,145,154,157
SAMEA110675970	ERX9633923	ERR10096134	20	99.2	Success	195491	585	823	196381	11
SAMEA110675971	ERX9633924	ERR10096135	21	99.2	Success	195537	2429	823	196378	None
SAMEA110675972	ERX9633925	ERR10096136	23	98.8	Success	195539	2983	823	196378	11,26,118
SAMEA110675973	ERX9633926	ERR10096137	21	99.2	Success	195505	2352	828	196378	26118
SAMEA110675974	ERX9633927	ERR10096138	13	98.4	Success	195524	1649	828	196378	11
SAMN30089518	SRX16841705	SRR20822096	19.3	98.4	Success	195540	2237	790	196414	11,75,88,156
SAMN30089517	SRX16841704	SRR20822097	22.7	96.9	Success	195555	8610	788	196416	11,28,56,68,75,84,86,88,90,96,116,118,132,144,147
SAMN30089516	SRX16841703	SRR20822098	17.1	98.4	Success	195598	2075	792	196414	11,75,156
SAMN30089515	SRX16841702	SRR20822099	20.7	97.8	Success	195027	4171	790	196416	11,28,56,68,75,148,156
SAMN30089514	SRX16841701	SRR20822100	26.8	97.1	Success	195593	8211	790	196416	11,28,56,68,75,88,96,116,118,149,156
SAMN30089513	SRX16841700	SRR20822101	23.5	96.1	Success	195547	8922	790	196416	10,11,26,28,56,68,75,96,116,118,156,157
SAMN30089512	SRX16841699	SRR20822102	21.1	97	Success	195547	7251	788	196416	11,28,56,68,75,88,116,118,156,157
SAMN30089511	SRX16841698	SRR20822103	23	96.7	Success	195580	8466	790	196416	11,26,28,56,59,68,75,118,147,149,156,157
SAMN30369981	SRX17115434	SRR21101797	19.74	99	Success	195582	937	798	196408	11
SAMN30369980	SRX17115433	SRR21101798	23.31	98.2	Success	195533	2592	790	196416	11,26,118
SAMN30369979	SRX17115432	SRR21101799	19.73	99.1	Success	195599	979	798	196408	11,26
SAMN30369978	SRX17115431	SRR21101800	18.39	99.1	Success	195588	713	795	196408	11,26
SAMN30369977	SRX17115430	SRR21101801	26.03	97.8	Success	195547	3131	790	196416	11,26,59,118
SAMN30369976	SRX17115429	SRR21101802	25.74	98.5	Success	195554	2936	790	196416	11,26,118
SAMN30369975	SRX17115428	SRR21101803	21.11	99	Success	195604	1849	793	196414	11,26
SAMN30369974	SRX17115427	SRR21101804	17.9	99	Success	195551	934	796	196408	11
SAMN30369989	SRX17115426	SRR21101805	21.16	98.5	Success	195588	2764	793	196413	11,26,118
SAMN30369988	SRX17115425	SRR21101806	24.36	97.8	Success	195610	3488	790	196416	11,26,75,118
SAMN30369987	SRX17115424	SRR21101807	29.32	97.7	Success	195592	3517	790	196416	11,26,59,75,118
SAMN30369986	SRX17115423	SRR21101808	24.71	98.1	Success	195068	3259	790	196416	11,26,59,118,148
SAMN30369985	SRX17115422	SRR21101809	21.3	98.6	Success	195590	2343	790	196416	11,26,118
SAMN30369984	SRX17115421	SRR21101810	19.07	99	Success	195545	1763	798	196408	11,26
SAMN30369983	SRX17115420	SRR21101811	21.88	98.9	Success	195592	1784	795	196411	11,26
SAMN30369982	SRX17115419	SRR21101812	23.01	98.5	Success	195551	2302	790	196416	11,26,118
SAMN30369973	SRX17115418	SRR21101813	22.07	98.8	Success	195560	1866	790	196416	11,26,118
SAMN30369972	SRX17115417	SRR21101814	17.99	99	Success	195582	1340	792	196414	11
SAMN30370995	SRX17117137	SRR21103569	18.81	98.9	Success	195534	1185	798	196408	11
SAMN30370994	SRX17117136	SRR21103570	21.28	98.8	Success	195595	2214	793	196413	11,26
SAMN30370993	SRX17117135	SRR21103571	28.31	97.8	Success	195565	3511	790	196413	11,26,59,75,118
SAMN30370992	SRX17117134	SRR21103572	29.2	97.3	Success	195592	7169	794	196413	11,26,59,75,118
SAMN30370991	SRX17117133	SRR21103573	23.47	98.5	Success	195543	2379	790	196416	11,26,118
SAMN30370990	SRX17117132	SRR21103574	25.56	98	Success	195596	3346	790	196416	11,26,118
SAMN30370989	SRX17117131	SRR21103575	25.59	95.9	Success	195595	10006	790	196416	10,11,22,26,59,69,74,75,118,132,154
SAMN30371006	SRX17117130	SRR21103576	23.23	98.6	Success	195605	2254	790	196416	11,26,75
SAMN30370988	SRX17117129	SRR21103577	31	91.5	Success	195058	21158	790	196416	10,11,21,22,26,59,65,67,69,75,79,84,88,95,96,105,107,109,116,118,145,148,154
SAMN30371005	SRX17117128	SRR21103578	24.19	98.4	Success	195547	2432	790	196416	11,26,118
SAMN30371004	SRX17117127	SRR21103579	21.82	98.8	Success	195587	2402	790	196416	11,26
SAMN30371003	SRX17117126	SRR21103580	34.88	45.5	Fail	NA	NA	790	196416	NA
SAMN30371002	SRX17117125	SRR21103581	32.36	89.2	Success	195545	26811	793	196413	10,11,14,20,22,28,39,41,51,55,56,59,60,63,69,74,75,88,89,95,118,132,138,140,144,145,154
SAMN30371001	SRX17117124	SRR21103582	19.66	98.8	Success	195585	2146	790	196416	11,26,118
SAMN30371000	SRX17117123	SRR21103583	27.13	97.8	Success	195598	3188	790	196416	11,26,59,118
SAMN30370999	SRX17117122	SRR21103584	28.06	96.4	Success	195598	9656	790	196416	11,26,59,75,118,154
SAMN30370998	SRX17117121	SRR21103585	21.52	97.8	Success	195574	3678	790	196416	11,26,75,118
SAMN30370997	SRX17117120	SRR21103586	21.13	98.3	Success	195598	3225	790	196416	11,26,75,118
SAMN30370996	SRX17117119	SRR21103587	20.2	98.6	Success	195544	3698	790	196416	11,26,75
SAMN30370987	SRX17117118	SRR21103588	26.35	97.7	Success	195603	4490	790	196416	11,26,59,75,118,154
SAMN30370986	SRX17117117	SRR21103589	30.52	97	Success	195598	7907	790	196416	10,11,26,59,118,154
SAMN30416950	SRX17155484	SRR21143273	20.2	91.7	Success	194262	12611	1446	195760	2,11,15,33,56,59,68,75,84,95,127,147,149,156,157,162
SAMN30416949	SRX17155483	SRR21143274	18.4	93.4	Success	195552	10916	790	196416	9,10,12,13,15,75,95,156
SAMN30416948	SRX17155482	SRR21143275	21.7	96.6	Success	195550	10387	790	196416	11,33,56,59,68,75,84,111,142,147,149,156,157
SAMN30416947	SRX17155481	SRR21143276	17.2	93.6	Success	195502	9048	790	196416	11,33,56,68,75,84,96,147,149,156,157
SAMN30416946	SRX17155480	SRR21143277	21.2	94.8	Success	195567	34557	790	196413	10,11,13,15,26,29,56,59,60,68,75,84,95,96,129,138,148,149,156
SAMN30416945	SRX17155479	SRR21143278	25.1	95.1	Success	195598	19697	790	196416	7,11,15,33,56,59,68,75,84,95,96,111,127,132,143,144,147,149,156,157
SAMN30416944	SRX17155478	SRR21143279	16.4	93.1	Success	195541	22817	795	196409	5,7,11,13,15,21,31,33,37,39,41,43,53,55,57,59,63,75,83,95,99,103,105,107,111,127,129,135,145,147,149,151,155,156,157,159
SAMN30416943	SRX17155477	SRR21143280	28.2	96.9	Success	195572	10487	790	196416	11,26,28,68,75,84,96,132,149,156,157
SAMN30416959	SRX17155476	SRR21143281	26.9	91.8	Success	195529	19596	790	196413	11,15,33,41,43,56,59,61,68,75,83,84,90,95,96,111,127,132,142,145,147,149,156,157
SAMN30416958	SRX17155475	SRR21143282	16	96.7	Success	195546	7993	793	196411	11,68,75,84,147,149,156,157
SAMN30416957	SRX17155474	SRR21143283	20	91.7	Success	195544	22460	790	196414	11,15,33,41,43,52,56,59,60,61,68,75,84,88,90,95,96,111,116,132,147,149,156,157
SAMN30416956	SRX17155473	SRR21143284	16.9	90.6	Success	195548	23530	790	196416	10,11,15,33,43,52,56,61,68,75,84,88,95,96,111,116,132,147,149,156,157
SAMN30416955	SRX17155472	SRR21143285	20.1	95.8	Success	195551	14998	790	196411	10,11,28,33,52,56,66,68,75,84,96,111,116,118,132,147,149,156,157
SAMN30416954	SRX17155471	SRR21143286	22.3	95.4	Success	194171	27773	1465	195756	2,5,7,11,15,21,33,43,56,57,59,63,71,73,75,81,83,91,95,99,103,105,109,111,127,129,135,145,147,149,151,154,156,157,159,162
SAMN30416953	SRX17155470	SRR21143287	19.2	95.6	Success	195566	18526	790	196416	11,15,33,41,43,52,56,60,61,68,75,84,88,95,96,111,116,132,147,149,156,157
SAMN30416952	SRX17155469	SRR21143288	22.3	88.6	Success	195596	7976	790	196416	11,28,56,59,68,75,143,144,147,156,157
SAMN30416951	SRX17155468	SRR21143289	23.5	92.7	Success	195606	21421	790	196416	5,7,11,13,15,21,31,33,37,39,41,43,47,49,55,59,61,63,71,75,83,95,99,105,107,109,111,113,127,129,135,137,145,147,149,156,157,159
SAMN30416942	SRX17155467	SRR21143290	18.6	92.7	Success	195544	24711	795	196393	5,7,11,13,15,19,21,29,31,33,37,39,41,43,47,53,55,57,59,61,63,65,75,83,91,95,99,103,105,107,111,113,119,127,129,135,145,147,149,151,155,156,157,159
SAMN30416941	SRX17155466	SRR21143291	19.2	97.8	Success	195607	2746	790	196416	11,75,156,157
SAMN30446443	SRX17216085	SRR21205288	25.92	96.5	Success	195595	8872	790	196416	19,20,21,22,23,24,118
SAMN30446442	SRX17216084	SRR21205289	18.75	95.6	Success	195537	1349	793	196413	11
SAMN30446441	SRX17216083	SRR21205290	17.31	98.9	Success	195582	321	795	196410	11
SAMN30446440	SRX17216082	SRR21205291	28.01	97.5	Success	195590	12290	790	196416	10,11,21,22,26,59,74,75,118,144,145,154
SAMN30446439	SRX17216081	SRR21205292	21.65	98.4	Success	195608	2683	790	196416	11,26,75
SAMN30446438	SRX17216080	SRR21205293	22.84	19.4	Success	195566	1711	793	196414	11
SAMN30446437	SRX17216079	SRR21205294	24.31	98.6	Success	195575	2900	790	196416	11,26,118
SAMN30446436	SRX17216078	SRR21205295	22.43	99.1	Success	195554	7788	790	196416	10,11,59,75,145,154
SAMN30446445	SRX17216077	SRR21205296	29.22	98.5	Success	195594	12654	790	196416	11,21,22,59,66,69,118,132,148,154
SAMN30446444	SRX17216076	SRR21205297	17.06	96	Success	195582	373	798	196408	None
SAMN30446435	SRX17216075	SRR21205298	17.88	99	Success	195599	3437	793	196411	11,26
SAMN30446434	SRX17216074	SRR21205299	17.02	99.1	Success	195595	669	790	196416	11
SAMN30911523	SRX17617292	SRR21616321	20.15	93.3	Success	195591	22127	793	196413	11,26,28,56,59,60,75,79,96,116
SAMN30911522	SRX17617291	SRR21616322	21.49	92.5	Success	195639	25295	754	196416	11,13,26,28,56,59,60,63,68,75,79,96,118,120,135,154
SAMN30911521	SRX17617290	SRR21616323	23.28	94.7	Success	195530	20231	781	196424	11,22,26,28,56,59,60,75,79,84,86,96,118,120,154
SAMN30911520	SRX17617289	SRR21616324	29.86	85.2	Success	195923	45673	1080	196221	5,10,11,21,22,28,48,56,59,60,68,73,74,75,79,84,86,89,90,95,96,106,116,118,120,122,132,135,144,148,154,157,159
SAMN30911519	SRX17617288	SRR21616325	18.44	87.6	Success	195621	36762	456	196424	10,11,12,13,14,26,28,41,48,56,59,60,68,75,79,83,84,86,90,96,106,116,120,132,148
SAMN30911518	SRX17617287	SRR21616326	32.21	55.5	Fail	NA	NA	456	196273	NA
SAMN31023188	SRX17711003	SRR21713620	14	99.1	Success	195495	10292	363	196424	11,23,33,59,69,89,90,118,144,148
SAMN31023187	SRX17711002	SRR21713621	15	95.3	Success	196033	10246	363	196424	11,21,23,33,56,59,69,74,89,118,144,157
SAMN31023186	SRX17711001	SRR21713622	24	93.8	Success	195587	28614	790	196424	5,7,11,13,14,26,28,33,41,43,47,52,56,59,60,63,75,83,84,90,95,96,105,111,116,127,129,132,147,148,149,159
SAMN31023185	SRX17711000	SRR21713623	20	97.1	Success	196023	1335	363	196424	11,26
SAMN31023184	SRX17710999	SRR21713624	22	99.2	Success	196019	6912	365	196424	11,23,33,56,59,60,75,89,111
SAMN31023183	SRX17710998	SRR21713625	14	98.5	Success	196023	7559	365	196424	11,33,56,59,60,69,89,90,111,118
SAMN31023182	SRX17710997	SRR21713626	20	83.1	Success	196020	10974	365	196424	11,23,33,47,56,59,60,69,75,89,90,111,116,132,154,157
SAMN31023181	SRX17710996	SRR21713627	20	96.5	Success	196023	3311	365	196424	11,33,56,90,111
SAMN31023197	SRX17710995	SRR21713628	22	95.6	Success	196020	4402	365	196424	26118
SAMN31023196	SRX17710994	SRR21713629	20	96.9	Success	196020	14713	363	196424	10,21,22,23,26,28,33,47,56,59,69,74,75,89,111,118,144,157
SAMN31023195	SRX17710993	SRR21713630	16	96.5	Success	196038	16694	363	196424	10,11,21,22,23,26,31,33,47,56,59,69,74,75,89,111,118,144,145,154,157
SAMN31023194	SRX17710992	SRR21713631	12	79.7	Success	196038	8868	365	196424	11,23,33,47,56,59,69,89,111,118,144,157
SAMN31023193	SRX17710991	SRR21713632	12	99.3	Success	195602	2025	790	196416	11,21,59,118
SAMN31023192	SRX17710990	SRR21713633	18	97.6	Success	196026	5696	363	196424	11,26,59
SAMN31023191	SRX17710989	SRR21713634	19	97.4	Success	195617	46919	365	196424	7,9,10,11,13,14,16,21,22,26,28,29,31,33,39,41,42,43,47,52,56,57,59,60,61,63,66,75,83,84,88,90,95,96,103,105,106,107,109,116,120,127,129,132,135,138,140,147,148,149
SAMN31023190	SRX17710988	SRR21713635	17	96.5	Success	196024	9817	365	196424	11,23,33,47,56,59,69,75,89,111,118,157
SAMN31023189	SRX17710987	SRR21713636	14	98.6	Success	196039	10742	365	196424	11,23,26,33,47,56,59,69,74,89,118,144,157
SAMN31023180	SRX17710986	SRR21713637	20	98.5	Success	196015	4397	365	196424	11,33,59,111
SAMN31023179	SRX17710985	SRR21713638	20	97.1	Success	195925	8360	365	196424	11,26,59,74,90,118,144
SAMN31095902	SRX17751197	SRR21755828	32.3	90.7	Success	196029	35814	409	196424	10,11,14,21,22,28,30,31,33,43,47,56,59,63,66,69,73,75,83,84,89,90,91,95,96,104,105,114,118,135,143,145,154
SAMN31095901	SRX17751196	SRR21755829	34.9	4.5	Fail	NA	NA	3821	194277	NA
SAMN31095900	SRX17751195	SRR21755830	33.9	69.7	Success	195543	83840	818	196406	5,10,11,13,14,15,16,18,20,21,22,24,25,26,31,33,37,39,42,43,44,47,48,52,54,56,57,58,59,60,61,63,66,68,69,71,72,73,74,75,76,79,83,84,88,89,90,91,94,95,96,101,102,104,106,107,108,109,116,118,120,122,127,129,132,138,145,146,148,150,154,155,157,159
SAMN31095899	SRX17751194	SRR21755831	19.1	99.6	Success	195615	3673	365	196424	11,26,28,30,96,118
SAMN31095898	SRX17751193	SRR21755832	18.2	99.5	Success	195569	3081	788	196424	10,11,26,28,30,118
SAMN31095897	SRX17751192	SRR21755833	22.3	99.6	Success	195611	8916	363	196424	9,10,22,26,28,30,48,59,60,96,116,118
SAMN31095896	SRX17751191	SRR21755834	16.4	99.3	Success	195608	3587	786	196419	10,11,26,28,56,118
SAMN31095915	SRX17751190	SRR21755835	34.4	15.5	Fail	NA	NA	2911	194295	NA
SAMN31095914	SRX17751189	SRR21755836	27.6	99	Success	195995	10256	363	196424	10,21,26,28,31,56,59,69,75,89,118,145,154
SAMN31095913	SRX17751188	SRR21755837	20.8	99.6	Success	195612	4298	384	196424	10,11,26,28,56,118
SAMN31095895	SRX17751187	SRR21755838	22.2	85.3	Success	196034	18938	363	196424	9,10,11,14,22,26,28,30,48,52,56,59,62,66,68,84,86,95,96,114,116,118,120,122,124,132,142,154
SAMN31095912	SRX17751186	SRR21755839	29.3	98.3	Success	196027	12956	363	196424	10,21,22,28,31,48,56,59,69,73,89,91,116,118,145,154,157
SAMN31095911	SRX17751185	SRR21755840	19.4	99.5	Success	195597	2379	685	196424	11,26,28,118
SAMN31095910	SRX17751184	SRR21755841	31.3	98.7	Success	196016	10852	363	196424	10,21,28,48,56,59,69,96,116,118,132,145,154
SAMN31095909	SRX17751183	SRR21755842	30.1	86.1	Success	196044	10621	365	196424	6,10,21,22,28,30,48,56,59,69,89,116,118,145,154
SAMN31095908	SRX17751182	SRR21755843	31.6	98.9	Success	196042	9634	365	196424	10,21,48,56,59,69,73,89,118,145,154,157
SAMN31095906	SRX17751180	SRR21755845	25.8	99	Success	196035	9819	363	196424	10,21,22,26,28,31,48,56,59,69,75,86,89,118,145,154
SAMN31095905	SRX17751179	SRR21755846	20.2	99.4	Success	195610	3526	787	196424	11,26,28,30,68,118
SAMN31095904	SRX17751178	SRR21755847	35.2	43.5	Fail	NA	NA	2640	194566	NA
SAMN31095903	SRX17751177	SRR21755848	20.5	99.2	Success	195595	2668	789	196418	11,26,28,56,118
SAMN31095894	SRX17751176	SRR21755849	15.5	99	Success	195613	12618	787	196424	10,11,22,26,28,48,52,56,66,68,84,86,88,90,95,96,116,118,120,122,132
SAMN31095893	SRX17751175	SRR21755850	20.4	99.6	Success	196028	10864	363	196424	9,10,26,28,48,52,56,68,74,96,116,118,120,124,132,154

[truncated: 4 more sheets: Table 11, Table 12, Table 13, Table 14]
